# Supplementary material for: Bovine and murine models highlight novel roles for SLC25A46 in mitochondrial dynamics and metabolism, with implications for human and animal health
Source: PLoS Genet. 2017 Apr 4;13(4):e1006597. doi: 10.1371/journal.pgen.1006597 (PMC5380314; doi:10.1371/journal.pgen.1006597)
Supplement: S5 Table — Each line corresponds to a subgroup of proteins (Sub-group ID), with the first protein of the subgroup (Top protein id / Top protein description) if the subgroup contains several proteins. The total number of spectra which identify the protein (Spectra sum) is reported for each individual. (XLSX) [file pgen.1006597.s010.xlsx]

## Sheet: Feuil1
Ac nb	Ac nb2	ac nb1	Group ID	Sub-group ID	Top Protein ID	Top Protein Description	Spectra sum WT_P2	Spectra sum WT_P3	Spectra sum WT_P5	Spectra sum KO_P6	Spectra sum KO_P7	Spectra sum KO_P8	Spectra sum KO_P9
A2A5R2	A2A5R2	sp|A2A5R2	d1653	d1653.a2	d1653.a2.a1	sp|A2A5R2|BIG2_MOUSE Brefeldin A-inhibited guanine nucleotide-exchange protein 2 OS=Mus musculus GN=Arfgef2 PE=1 SV=1	0	0	0	2	0	1	0
A2A690	A2A690	sp|A2A690	c988	c988.a1	c988.a1.a1	sp|A2A690-2|TANC2_MOUSE Isoform 2 of Protein TANC2 OS=Mus musculus GN=Tanc2	3	1	1	2	2	2	0
A2A699	A2A699	sp|A2A699	d2043	d2043.a1	d2043.a1.a1	sp|A2A699|F1712_MOUSE Protein FAM171A2 OS=Mus musculus GN=Fam171a2 PE=1 SV=1	0	2	2	0	0	0	0
A2AAE1	A2AAE1	sp|A2AAE1	d2347	d2347.a1	d2347.a1.a1	sp|A2AAE1-2|K1109_MOUSE Isoform 2 of Uncharacterized protein KIAA1109 OS=Mus musculus GN=Kiaa1109	0	0	0	0	0	0	0
A2AAJ9	A2AAJ9	sp|A2AAJ9	d2338	d2338.a1	d2338.a1.a1	sp|A2AAJ9-2|OBSCN_MOUSE|reversed Isoform 2 of Obscurin OS=Mus musculus GN=Obscn	0	0	0	0	0	3	0
A2AGL3	A2AGL3	sp|A2AGL3	c626	c626.a2	c626.a2.a1	sp|A2AGL3-2|RYR3_MOUSE Isoform 2 of Ryanodine receptor 3 OS=Mus musculus GN=Ryr3	0	0	0	0	0	0	0
A2AGT5	A2AGT5	sp|A2AGT5	c273	c273.a1	c273.a1.a1	sp|A2AGT5-3|CKAP5_MOUSE Isoform 3 of Cytoskeleton-associated protein 5 OS=Mus musculus GN=Ckap5	8	10	10	11	7	10	12
A2AJA9	A2AJA9	sp|A2AJA9	d1417	d1417.a1	d1417.a1.a1	sp|A2AJA9-2|CI172_MOUSE Isoform 2 of Uncharacterized protein C9orf172 homolog OS=Mus musculus GN=Gm996	2	2	2	3	1	0	0
A2ALS5	A2ALS5	sp|A2ALS5	d1405	d1405.a1	d1405.a1.a1	sp|A2ALS5-2|RPGP1_MOUSE Isoform 2 of Rap1 GTPase-activating protein 1 OS=Mus musculus GN=Rap1gap	2	3	3	1	1	1	1
A2AN08	A2AN08	sp|A2AN08	d1030	d1030.a1	d1030.a1.a1	sp|A2AN08-3|UBR4_MOUSE Isoform 3 of E3 ubiquitin-protein ligase UBR4 OS=Mus musculus GN=Ubr4	0	0	0	3	0	0	0
A2APV2	A2APV2	sp|A2APV2	d1285	d1285.a1	d1285.a1.a1	sp|A2APV2-3|FMNL2_MOUSE Isoform 3 of Formin-like protein 2 OS=Mus musculus GN=Fmnl2	1	1	1	2	2	1	2
A2APY7	A2APY7	sp|A2APY7	d2409	d2409.a1	d2409.a1.a1	sp|A2APY7|NDUF5_MOUSE NADH dehydrogenase [ubiquinone] 1 alpha subcomplex assembly factor 5 OS=Mus musculus GN=Ndufaf5 PE=1 SV=1	0	0	0	0	0	0	0
A2AQ25	A2AQ25	sp|A2AQ25	d1243	d1243.a1	d1243.a1.a1	sp|A2AQ25-3|SKT_MOUSE Isoform 3 of Sickle tail protein OS=Mus musculus GN=Skt	0	0	1	1	2	0	1
A2ARS0	A2ARS0	sp|A2ARS0	d1893	d1893.a1	d1893.a1.a1	sp|A2ARS0|ANR63_MOUSE Ankyrin repeat domain-containing protein 63 OS=Mus musculus GN=Ankrd63 PE=1 SV=1	0	1	0	1	0	1	3
A2ASZ8	A2ASZ8	sp|A2ASZ8	c316	c316.a2	c316.a2.a1	sp|A2ASZ8-4|SCMC2_MOUSE Isoform 4 of Calcium-binding mitochondrial carrier protein SCaMC-2 OS=Mus musculus GN=Slc25a25	2	7	10	7	3	9	3
A2AWA9	A2AWA9	sp|A2AWA9	d2225	d2225.a1	d2225.a1.a1	sp|A2AWA9-2|RBGP1_MOUSE Isoform 2 of Rab GTPase-activating protein 1 OS=Mus musculus GN=Rabgap1	0	0	0	2	1	0	0
A2CG49	A2CG49	sp|A2CG49	c617	c617.a2	c617.a2.a1	sp|A2CG49-7|KALRN_MOUSE Isoform 7 of Kalirin OS=Mus musculus GN=Kalrn	2	3	2	3	5	2	2
A2RT62	A2RT62	sp|A2RT62	c878	c878.a1	c878.a1.a1	sp|A2RT62|FXL16_MOUSE F-box/LRR-repeat protein 16 OS=Mus musculus GN=Fbxl16 PE=1 SV=1	5	3	6	5	3	5	4
A3KGK3	A3KGK3	sp|A3KGK3	a2	a2.b12	a2.b12.a1	sp|A3KGK3-2|FR1L4_MOUSE Isoform 2 of Fer-1-like protein 4 OS=Mus musculus GN=Fer1l4	0	0	3	0	0	1	0
A3KGS3	A3KGS3	sp|A3KGS3	c685	c685.a2	c685.a2.a1	sp|A3KGS3-2|RGPA2_MOUSE Isoform 2 of Ral GTPase-activating protein subunit alpha-2 OS=Mus musculus GN=Ralgapa2	0	1	1	1	1	1	1
A6H5Z3	A6H5Z3	sp|A6H5Z3	d1948	d1948.a1	d1948.a1.a1	sp|A6H5Z3|EXC6B_MOUSE Exocyst complex component 6B OS=Mus musculus GN=Exoc6b PE=1 SV=1	0	0	0	1	0	0	1
A6H611	A6H611	sp|A6H611	d2296	d2296.a1	d2296.a1.a1	sp|A6H611|MIPEP_MOUSE Mitochondrial intermediate peptidase OS=Mus musculus GN=Mipep PE=1 SV=1	0	1	0	0	0	0	0
A7XUY5	A7XUY5	sp|A7XUY5	d2060	d2060.a1	d2060.a1.a1	sp|A7XUY5-2|SKIT5_MOUSE|reversed Isoform 2 of Selection and upkeep of intraepithelial T-cells protein 5 OS=Mus musculus GN=Skint5	0	0	0	2	0	2	0
B0F2B4	B0F2B4	sp|B0F2B4	c389	c389.a4	c389.a4.a1	sp|B0F2B4|NLGN4_MOUSE Neuroligin 4-like OS=Mus musculus GN=Nlgn4l PE=1 SV=1	2	2	3	2	2	3	3
B0V2N1	B0V2N1	sp|B0V2N1	c173	c173.a1	c173.a1.a1	sp|B0V2N1-2|PTPRS_MOUSE Isoform 2 of Receptor-type tyrosine-protein phosphatase S OS=Mus musculus GN=Ptprs	13	16	18	10	8	10	13
B1AR13	B1AR13	sp|B1AR13	d2059	d2059.a1	d2059.a1.a1	sp|B1AR13|CISD3_MOUSE CDGSH iron-sulfur domain-containing protein 3, mitochondrial OS=Mus musculus GN=Cisd3 PE=1 SV=1	0	0	0	0	0	1	0
B1AS29	B1AS29	sp|B1AS29	d1033	d1033.a2	d1033.a2.a1	sp|B1AS29|GRIK3_MOUSE Glutamate receptor ionotropic, kainate 3 OS=Mus musculus GN=Grik3 PE=1 SV=1	4	3	3	1	0	2	2
B1AXV0	B1AXV0	sp|B1AXV0	d1289	d1289.a1	d1289.a1.a1	sp|B1AXV0|FRS1L_MOUSE DOMON domain-containing protein FRRS1L OS=Mus musculus GN=Frrs1l PE=1 SV=1	2	1	3	0	1	2	1
B1AY13	B1AY13	sp|B1AY13	d1230	d1230.a2	d1230.a2.a1	sp|B1AY13|UBP24_MOUSE|reversed Ubiquitin carboxyl-terminal hydrolase 24 OS=Mus musculus GN=Usp24 PE=1 SV=1	0	0	0	0	0	0	0
B1AZP2	B1AZP2	sp|B1AZP2	c989	c989.a1	c989.a1.a1	sp|B1AZP2-2|DLGP4_MOUSE Isoform 2 of Disks large-associated protein 4 OS=Mus musculus GN=Dlgap4	0	0	0	0	0	0	0
B2RSH2	B2RSH2	sp|B2RSH2	b10	b10.a2	b10.a2.a1	sp|B2RSH2|GNAI1_MOUSE Guanine nucleotide-binding protein G(i) subunit alpha-1 OS=Mus musculus GN=Gnai1 PE=1 SV=1	36	37	42	43	38	57	32
B2RUJ5	B2RUJ5	sp|B2RUJ5	d1914	d1914.a1	d1914.a1.a1	sp|B2RUJ5-3|APBA1_MOUSE Isoform 3 of Amyloid beta A4 precursor protein-binding family A member 1 OS=Mus musculus GN=Apba1	0	0	0	0	0	0	0
B2RXS4	B2RXS4	sp|B2RXS4	d1299	d1299.a1	d1299.a1.a1	sp|B2RXS4|PLXB2_MOUSE Plexin-B2 OS=Mus musculus GN=Plxnb2 PE=1 SV=1	2	0	0	1	1	2	2
B5TVM2	B5TVM2	sp|B5TVM2	d1539	d1539.a1	d1539.a1.a1	sp|B5TVM2|ILDR2_MOUSE Immunoglobulin-like domain-containing receptor 2 OS=Mus musculus GN=Ildr2 PE=1 SV=2	3	3	1	2	1	0	1
B9EJ86	B9EJ86	sp|B9EJ86	c864	c864.a1	c864.a1.a1	sp|B9EJ86|OSBL8_MOUSE Oxysterol-binding protein-related protein 8 OS=Mus musculus GN=Osbpl8 PE=1 SV=1	4	5	5	4	2	3	3
B9EJA2	B9EJA2	sp|B9EJA2	d1297	d1297.a1	d1297.a1.a1	sp|B9EJA2-2|CTTB2_MOUSE Isoform 2 of Cortactin-binding protein 2 OS=Mus musculus GN=Cttnbp2	0	1	0	0	0	0	0
B9EKR1	B9EKR1	sp|B9EKR1	c634	c634.a1	c634.a1.a1	sp|B9EKR1|PRPTZ_MOUSE Receptor-type tyrosine-protein phosphatase zeta OS=Mus musculus GN=Ptprz1 PE=1 SV=1	1	2	2	1	0	1	2
D3YVF0	D3YVF0	sp|D3YVF0	c652	c652.a1	c652.a1.a1	sp|D3YVF0|AKAP5_MOUSE A-kinase anchor protein 5 OS=Mus musculus GN=Akap5 PE=1 SV=2	1	3	1	1	1	2	1
D3YZU1	D3YZU1	sp|D3YZU1	c602	c602.a1	c602.a1.a1	sp|D3YZU1|SHAN1_MOUSE SH3 and multiple ankyrin repeat domains protein 1 OS=Mus musculus GN=Shank1 PE=1 SV=1	1	5	2	6	3	2	3
D3Z7P3	D3Z7P3	sp|D3Z7P3	c189	c189.a1	c189.a1.a1	sp|D3Z7P3|GLSK_MOUSE Glutaminase kidney isoform, mitochondrial OS=Mus musculus GN=Gls PE=1 SV=1	15	12	26	16	10	17	20
E9PUL5	E9PUL5	sp|E9PUL5	c427	c427.a1	c427.a1.a1	sp|E9PUL5|PRRT2_MOUSE Proline-rich transmembrane protein 2 OS=Mus musculus GN=Prrt2 PE=1 SV=1	4	11	9	5	4	8	8
E9Q401	E9Q401	sp|E9Q401	c626	c626.a1	c626.a1.a1	sp|E9Q401|RYR2_MOUSE Ryanodine receptor 2 OS=Mus musculus GN=Ryr2 PE=1 SV=1	0	0	1	1	0	0	0
E9Q557	E9Q557	sp|E9Q557	b58	b58.a2	b58.a2.a1	sp|E9Q557|DESP_MOUSE Desmoplakin OS=Mus musculus GN=Dsp PE=1 SV=1	10	3	5	6	0	0	1
E9Q735	E9Q735	sp|E9Q735	d2040	d2040.a1	d2040.a1.a1	sp|E9Q735|UBE4A_MOUSE Ubiquitin conjugation factor E4 A OS=Mus musculus GN=Ube4a PE=1 SV=1	0	0	1	1	0	1	0
E9Q8I9	E9Q8I9	sp|E9Q8I9	d1098	d1098.a1	d1098.a1.a1	sp|E9Q8I9-2|FRY_MOUSE Isoform 2 of Protein furry homolog OS=Mus musculus GN=Fry	3	2	1	4	2	0	3
E9Q942	E9Q942	sp|E9Q942	d2233	d2233.a1	d2233.a1.a1	sp|E9Q942|SIM13_MOUSE Small integral membrane protein 13 OS=Mus musculus GN=Smim13 PE=1 SV=1	0	0	0	0	0	0	0
F6SEU4	F6SEU4	sp|F6SEU4	c156	c156.a1	c156.a1.a1	sp|F6SEU4|SYGP1_MOUSE Ras/Rap GTPase-activating protein SynGAP OS=Mus musculus GN=Syngap1 PE=1 SV=2	8	19	12	24	10	9	15
F8VPU2	F8VPU2	sp|F8VPU2	c744	c744.a1	c744.a1.a1	sp|F8VPU2|FARP1_MOUSE FERM, RhoGEF and pleckstrin domain-containing protein 1 OS=Mus musculus GN=Farp1 PE=1 SV=1	4	4	1	6	8	4	5
G3X9K3	G3X9K3	sp|G3X9K3	d1653	d1653.a1	d1653.a1.a1	sp|G3X9K3|BIG1_MOUSE Brefeldin A-inhibited guanine nucleotide-exchange protein 1 OS=Mus musculus GN=Arfgef1 PE=1 SV=1	0	0	1	2	0	1	0
G3XA57	G3XA57	sp|G3XA57	d1779	d1779.a1	d1779.a1.a1	sp|G3XA57-2|RFIP2_MOUSE Isoform 2 of Rab11 family-interacting protein 2 OS=Mus musculus GN=Rab11fip2	1	1	0	0	0	1	1
G5E829	G5E829	sp|G5E829	b15	b15.a1	b15.a1.a1	sp|G5E829|AT2B1_MOUSE Plasma membrane calcium-transporting ATPase 1 OS=Mus musculus GN=Atp2b1 PE=1 SV=1	69	95	84	93	67	61	75
G5E8K5	G5E8K5	sp|G5E8K5	b23	b23.a3	b23.a3.a1	sp|G5E8K5-2|ANK3_MOUSE Isoform 2 of Ankyrin-3 OS=Mus musculus GN=Ank3	10	14	7	12	5	6	15
O08528	O08528	sp|O08528	b31	b31.a3	b31.a3.a1	sp|O08528|HXK2_MOUSE Hexokinase-2 OS=Mus musculus GN=Hk2 PE=1 SV=1	11	14	17	10	8	8	13
O08529	O08529	sp|O08529	d1565	d1565.a1	d1565.a1.a1	sp|O08529|CAN2_MOUSE Calpain-2 catalytic subunit OS=Mus musculus GN=Capn2 PE=1 SV=4	2	4	0	1	1	1	2
O08530	O08530	sp|O08530	d1831	d1831.a1	d1831.a1.a1	sp|O08530|S1PR1_MOUSE Sphingosine 1-phosphate receptor 1 OS=Mus musculus GN=S1pr1 PE=1 SV=3	1	2	1	2	1	1	0
O08532	O08532	sp|O08532	c226	c226.a1	c226.a1.a1	sp|O08532-5|CA2D1_MOUSE Isoform 2E of Voltage-dependent calcium channel subunit alpha-2/delta-1 OS=Mus musculus GN=Cacna2d1	8	16	13	11	12	10	12
O08539	O08539	sp|O08539	c333	c333.a2	c333.a2.a1	sp|O08539|BIN1_MOUSE Myc box-dependent-interacting protein 1 OS=Mus musculus GN=Bin1 PE=1 SV=1	0	9	1	0	0	0	1
O08547	O08547	sp|O08547	c528	c528.a1	c528.a1.a1	sp|O08547|SC22B_MOUSE Vesicle-trafficking protein SEC22b OS=Mus musculus GN=Sec22b PE=1 SV=3	3	5	6	4	4	6	5
O08553	O08553	sp|O08553	a5	a5.a1	a5.a1.a1	sp|O08553|DPYL2_MOUSE Dihydropyrimidinase-related protein 2 OS=Mus musculus GN=Dpysl2 PE=1 SV=2	80	67	96	83	54	79	78
O08579	O08579	sp|O08579	d1740	d1740.a1	d1740.a1.a1	sp|O08579|EMD_MOUSE Emerin OS=Mus musculus GN=Emd PE=1 SV=1	0	0	0	0	0	1	1
O08582	O08582	sp|O08582	d2158	d2158.a1	d2158.a1.a1	sp|O08582|GTPB1_MOUSE GTP-binding protein 1 OS=Mus musculus GN=Gtpbp1 PE=1 SV=2	1	0	0	0	0	0	0
O08583	O08583	sp|O08583	d1957	d1957.a1	d1957.a1.a1	sp|O08583-2|THOC4_MOUSE Isoform 2 of THO complex subunit 4 OS=Mus musculus GN=Alyref	0	0	0	0	0	0	0
O08585	O08585	sp|O08585	c495	c495.a2	c495.a2.a1	sp|O08585|CLCA_MOUSE Clathrin light chain A OS=Mus musculus GN=Clta PE=1 SV=2	2	1	2	0	2	2	0
O08599	O08599	sp|O08599	b28	b28.a1	b28.a1.a1	sp|O08599|STXB1_MOUSE Syntaxin-binding protein 1 OS=Mus musculus GN=Stxbp1 PE=1 SV=2	86	73	93	85	62	101	85
O08599	O08599	sp|O08599	b28	b28.a2	b28.a2.a1	sp|O08599-2|STXB1_MOUSE Isoform 2 of Syntaxin-binding protein 1 OS=Mus musculus GN=Stxbp1	83	71	90	82	59	98	86
O08600	O08600	sp|O08600	d1721	d1721.a1	d1721.a1.a1	sp|O08600|NUCG_MOUSE Endonuclease G, mitochondrial OS=Mus musculus GN=Endog PE=1 SV=1	1	1	0	0	0	1	0
O08688	O08688	sp|O08688	c719	c719.a1	c719.a1.a1	sp|O08688|CAN5_MOUSE Calpain-5 OS=Mus musculus GN=Capn5 PE=1 SV=1	5	3	8	5	2	9	5
O08709	O08709	sp|O08709	c362	c362.a1	c362.a1.a1	sp|O08709|PRDX6_MOUSE Peroxiredoxin-6 OS=Mus musculus GN=Prdx6 PE=1 SV=3	12	6	6	8	8	12	11
O08734	O08734	sp|O08734	d1667	d1667.a1	d1667.a1.a1	sp|O08734|BAK_MOUSE Bcl-2 homologous antagonist/killer OS=Mus musculus GN=Bak1 PE=1 SV=3	1	2	1	0	1	1	2
O08749	O08749	sp|O08749	b95	b95.a1	b95.a1.a1	sp|O08749|DLDH_MOUSE Dihydrolipoyl dehydrogenase, mitochondrial OS=Mus musculus GN=Dld PE=1 SV=2	18	23	36	35	23	33	27
O08756	O08756	sp|O08756	c373	c373.a1	c373.a1.a1	sp|O08756|HCD2_MOUSE 3-hydroxyacyl-CoA dehydrogenase type-2 OS=Mus musculus GN=Hsd17b10 PE=1 SV=4	9	10	7	9	12	13	9
O08759	O08759	sp|O08759	d2128	d2128.a1	d2128.a1.a1	sp|O08759-2|UBE3A_MOUSE Isoform 2 of Ubiquitin-protein ligase E3A OS=Mus musculus GN=Ube3a	1	2	1	0	0	0	2
O08788	O08788	sp|O08788	c402	c402.a1	c402.a1.a1	sp|O08788|DCTN1_MOUSE Dynactin subunit 1 OS=Mus musculus GN=Dctn1 PE=1 SV=3	0	4	5	4	2	2	2
O08795	O08795	sp|O08795	d1354	d1354.a1	d1354.a1.a1	sp|O08795-2|GLU2B_MOUSE Isoform 2 of Glucosidase 2 subunit beta OS=Mus musculus GN=Prkcsh	1	1	3	1	1	2	0
O08807	O08807	sp|O08807	c278	c278.a2	c278.a2.a1	sp|O08807|PRDX4_MOUSE Peroxiredoxin-4 OS=Mus musculus GN=Prdx4 PE=1 SV=1	3	4	4	4	1	4	5
O08810	O08810	sp|O08810	c215	c215.a2	c215.a2.a1	sp|O08810|U5S1_MOUSE 116 kDa U5 small nuclear ribonucleoprotein component OS=Mus musculus GN=Eftud2 PE=1 SV=1	2	2	2	2	1	1	0
O08914	O08914	sp|O08914	d1349	d1349.a1	d1349.a1.a1	sp|O08914|FAAH1_MOUSE Fatty-acid amide hydrolase 1 OS=Mus musculus GN=Faah PE=1 SV=1	3	2	3	4	3	3	2
O08917	O08917	sp|O08917	c388	c388.a1	c388.a1.a1	sp|O08917|FLOT1_MOUSE Flotillin-1 OS=Mus musculus GN=Flot1 PE=1 SV=1	7	7	6	5	3	5	8
O08919	O08919	sp|O08919	c850	c850.a1	c850.a1.a1	sp|O08919|NUMBL_MOUSE Numb-like protein OS=Mus musculus GN=Numbl PE=1 SV=3	4	7	4	2	0	2	2
O08989	O08989	sp|O08989	c767	c767.a1	c767.a1.a1	sp|O08989|RASM_MOUSE Ras-related protein M-Ras OS=Mus musculus GN=Mras PE=1 SV=1	4	4	5	2	4	5	2
O09044	O09044	sp|O09044	c132	c132.a3	c132.a3.a1	sp|O09044|SNP23_MOUSE Synaptosomal-associated protein 23 OS=Mus musculus GN=Snap23 PE=1 SV=1	0	0	0	1	1	0	1
O09061	O09061	sp|O09061	c778	c778.a1	c778.a1.a1	sp|O09061|PSB1_MOUSE Proteasome subunit beta type-1 OS=Mus musculus GN=Psmb1 PE=1 SV=1	2	2	3	3	8	4	4
O09111	O09111	sp|O09111	c768	c768.a1	c768.a1.a1	sp|O09111|NDUBB_MOUSE NADH dehydrogenase [ubiquinone] 1 beta subcomplex subunit 11, mitochondrial OS=Mus musculus GN=Ndufb11 PE=1 SV=2	5	2	5	2	3	3	1
O09114	O09114	sp|O09114	d1758	d1758.a1	d1758.a1.a1	sp|O09114|PTGDS_MOUSE Prostaglandin-H2 D-isomerase OS=Mus musculus GN=Ptgds PE=1 SV=1	1	1	0	0	0	0	2
O09117	O09117	sp|O09117	d2063	d2063.a1	d2063.a1.a1	sp|O09117-2|SYPL1_MOUSE Isoform 2 of Synaptophysin-like protein 1 OS=Mus musculus GN=Sypl1	0	1	0	1	0	0	1
O09167	O09167	sp|O09167	d1179	d1179.a1	d1179.a1.a1	sp|O09167|RL21_MOUSE 60S ribosomal protein L21 OS=Mus musculus GN=Rpl21 PE=1 SV=3	2	2	2	0	1	4	1
O09174	O09174	sp|O09174	d2314	d2314.a1	d2314.a1.a1	sp|O09174|AMACR_MOUSE Alpha-methylacyl-CoA racemase OS=Mus musculus GN=Amacr PE=1 SV=4	0	0	0	0	0	1	1
O35066	O35066	sp|O35066	d2239	d2239.a1	d2239.a1.a1	sp|O35066|KIF3C_MOUSE Kinesin-like protein KIF3C OS=Mus musculus GN=Kif3c PE=1 SV=3	0	0	0	0	0	0	0
O35089	O35089	sp|O35089	d1077	d1077.a1	d1077.a1.a1	sp|O35089|CNIH2_MOUSE Protein cornichon homolog 2 OS=Mus musculus GN=Cnih2 PE=1 SV=2	2	3	3	2	3	4	3
O35098	O35098	sp|O35098	a5	a5.a7	a5.a7.a1	sp|O35098-2|DPYL4_MOUSE Isoform 2 of Dihydropyrimidinase-related protein 4 OS=Mus musculus GN=Dpysl4	17	18	24	18	14	21	22
O35127	O35127	sp|O35127	d1762	d1762.a1	d1762.a1.a1	sp|O35127|C10_MOUSE Protein C10 OS=Mus musculus GN=Grcc10 PE=1 SV=1	0	1	2	0	1	0	1
O35129	O35129	sp|O35129	c145	c145.a1	c145.a1.a1	sp|O35129|PHB2_MOUSE Prohibitin-2 OS=Mus musculus GN=Phb2 PE=1 SV=1	23	23	38	23	22	26	13
O35136	O35136	sp|O35136	c224	c224.a1	c224.a1.a1	sp|O35136|NCAM2_MOUSE Neural cell adhesion molecule 2 OS=Mus musculus GN=Ncam2 PE=1 SV=1	11	23	18	12	10	8	10
O35143	O35143	sp|O35143	c556	c556.a1	c556.a1.a1	sp|O35143|ATIF1_MOUSE ATPase inhibitor, mitochondrial OS=Mus musculus GN=Atpif1 PE=1 SV=2	1	0	1	1	1	6	3
O35153	O35153	sp|O35153	d2183	d2183.a1	d2183.a1.a1	sp|O35153|BET1L_MOUSE BET1-like protein OS=Mus musculus GN=Bet1l PE=1 SV=1	0	0	0	0	0	0	0
O35166	O35166	sp|O35166	d2400	d2400.a1	d2400.a1.a1	sp|O35166|GOSR2_MOUSE Golgi SNAP receptor complex member 2 OS=Mus musculus GN=Gosr2 PE=1 SV=2	0	0	0	0	0	0	0
O35215	O35215	sp|O35215	d1066	d1066.a1	d1066.a1.a1	sp|O35215|DOPD_MOUSE D-dopachrome decarboxylase OS=Mus musculus GN=Ddt PE=1 SV=3	1	1	2	2	2	0	3
O35239	O35239	sp|O35239	d1305	d1305.a1	d1305.a1.a1	sp|O35239|PTN9_MOUSE Tyrosine-protein phosphatase non-receptor type 9 OS=Mus musculus GN=Ptpn9 PE=1 SV=2	2	2	2	3	3	6	3
O35250	O35250	sp|O35250	d1631	d1631.a1	d1631.a1.a1	sp|O35250-2|EXOC7_MOUSE Isoform 2 of Exocyst complex component 7 OS=Mus musculus GN=Exoc7	3	3	0	2	0	1	1
O35295	O35295	sp|O35295	c158	c158.a2	c158.a2.a1	sp|O35295|PURB_MOUSE Transcriptional activator protein Pur-beta OS=Mus musculus GN=Purb PE=1 SV=3	12	9	11	9	6	15	7
O35344	O35344	sp|O35344	d1720	d1720.a1	d1720.a1.a1	sp|O35344|IMA4_MOUSE Importin subunit alpha-4 OS=Mus musculus GN=Kpna3 PE=1 SV=1	2	2	2	1	0	2	0
O35372	O35372	sp|O35372	d2435	d2435.a1	d2435.a1.a1	sp|O35372|CNIH1_MOUSE Protein cornichon homolog 1 OS=Mus musculus GN=Cnih1 PE=2 SV=2	0	0	0	0	0	0	0
O35381	O35381	sp|O35381	c922	c922.a1	c922.a1.a1	sp|O35381|AN32A_MOUSE Acidic leucine-rich nuclear phosphoprotein 32 family member A OS=Mus musculus GN=Anp32a PE=1 SV=1	5	3	1	2	1	2	2
O35382	O35382	sp|O35382	d1178	d1178.a1	d1178.a1.a1	sp|O35382|EXOC4_MOUSE Exocyst complex component 4 OS=Mus musculus GN=Exoc4 PE=1 SV=2	1	3	4	0	0	0	1
O35393	O35393	sp|O35393	d1921	d1921.a1	d1921.a1.a1	sp|O35393|EFNB3_MOUSE Ephrin-B3 OS=Mus musculus GN=Efnb3 PE=1 SV=1	2	1	1	1	1	0	0
O35405	O35405	sp|O35405	c833	c833.a1	c833.a1.a1	sp|O35405|PLD3_MOUSE Phospholipase D3 OS=Mus musculus GN=Pld3 PE=1 SV=1	5	8	5	4	3	3	4
O35409	O35409	sp|O35409	d2313	d2313.a1	d2313.a1.a1	sp|O35409|FOLH1_MOUSE Glutamate carboxypeptidase 2 OS=Mus musculus GN=Folh1 PE=1 SV=2	2	1	0	1	0	0	0
O35435	O35435	sp|O35435	c721	c721.a1	c721.a1.a1	sp|O35435|PYRD_MOUSE Dihydroorotate dehydrogenase (quinone), mitochondrial OS=Mus musculus GN=Dhodh PE=1 SV=2	4	6	4	5	2	6	6
O35449	O35449	sp|O35449	d1598	d1598.a1	d1598.a1.a1	sp|O35449|PRRT1_MOUSE Proline-rich transmembrane protein 1 OS=Mus musculus GN=Prrt1 PE=1 SV=1	1	1	1	1	1	1	1
O35459	O35459	sp|O35459	d1342	d1342.a1	d1342.a1.a1	sp|O35459|ECH1_MOUSE Delta(3,5)-Delta(2,4)-dienoyl-CoA isomerase, mitochondrial OS=Mus musculus GN=Ech1 PE=1 SV=1	4	2	2	2	0	2	2
O35465	O35465	sp|O35465	c893	c893.a1	c893.a1.a1	sp|O35465-2|FKBP8_MOUSE Isoform 2 of Peptidyl-prolyl cis-trans isomerase FKBP8 OS=Mus musculus GN=Fkbp8	3	5	3	5	1	1	4
O35495	O35495	sp|O35495	c105	c105.a6	c105.a6.a1	sp|O35495-2|CDK14_MOUSE Isoform 2 of Cyclin-dependent kinase 14 OS=Mus musculus GN=Cdk14	1	1	2	0	0	2	2
O35526	O35526	sp|O35526	b53	b53.a2	b53.a2.a1	sp|O35526|STX1A_MOUSE Syntaxin-1A OS=Mus musculus GN=Stx1a PE=1 SV=3	18	23	22	19	12	24	26
O35551	O35551	sp|O35551	d2260	d2260.a1	d2260.a1.a1	sp|O35551-3|RABE1_MOUSE Isoform 3 of Rab GTPase-binding effector protein 1 OS=Mus musculus GN=Rabep1	0	0	0	0	0	0	0
O35593	O35593	sp|O35593	d1442	d1442.a1	d1442.a1.a1	sp|O35593|PSDE_MOUSE 26S proteasome non-ATPase regulatory subunit 14 OS=Mus musculus GN=Psmd14 PE=1 SV=2	2	2	1	2	1	2	0
O35598	O35598	sp|O35598	d1834	d1834.a1	d1834.a1.a1	sp|O35598|ADA10_MOUSE Disintegrin and metalloproteinase domain-containing protein 10 OS=Mus musculus GN=Adam10 PE=1 SV=2	2	0	0	1	0	2	3
O35609	O35609	sp|O35609	d1687	d1687.a1	d1687.a1.a1	sp|O35609|SCAM3_MOUSE Secretory carrier-associated membrane protein 3 OS=Mus musculus GN=Scamp3 PE=1 SV=3	0	0	0	0	0	0	1
O35621	O35621	sp|O35621	d1892	d1892.a1	d1892.a1.a1	sp|O35621|PMM1_MOUSE Phosphomannomutase 1 OS=Mus musculus GN=Pmm1 PE=1 SV=1	0	2	0	0	1	2	1
O35633	O35633	sp|O35633	c138	c138.a1	c138.a1.a1	sp|O35633|VIAAT_MOUSE Vesicular inhibitory amino acid transporter OS=Mus musculus GN=Slc32a1 PE=1 SV=3	17	24	29	26	23	26	28
O35643	O35643	sp|O35643	b40	b40.a2	b40.a2.a1	sp|O35643|AP1B1_MOUSE AP-1 complex subunit beta-1 OS=Mus musculus GN=Ap1b1 PE=1 SV=2	41	56	55	56	35	40	43
O35658	O35658	sp|O35658	c499	c499.a1	c499.a1.a1	sp|O35658|C1QBP_MOUSE Complement component 1 Q subcomponent-binding protein, mitochondrial OS=Mus musculus GN=C1qbp PE=1 SV=1	8	9	4	7	4	8	8
O35678	O35678	sp|O35678	c520	c520.a1	c520.a1.a1	sp|O35678|MGLL_MOUSE Monoglyceride lipase OS=Mus musculus GN=Mgll PE=1 SV=1	5	9	12	6	6	6	9
O35681	O35681	sp|O35681	d1960	d1960.a1	d1960.a1.a1	sp|O35681|SYT3_MOUSE Synaptotagmin-3 OS=Mus musculus GN=Syt3 PE=1 SV=2	2	0	1	1	0	1	1
O35682	O35682	sp|O35682	c329	c329.a1	c329.a1.a1	sp|O35682|MYADM_MOUSE Myeloid-associated differentiation marker OS=Mus musculus GN=Myadm PE=1 SV=2	9	15	14	12	12	11	10
O35685	O35685	sp|O35685	d1593	d1593.a1	d1593.a1.a1	sp|O35685|NUDC_MOUSE Nuclear migration protein nudC OS=Mus musculus GN=Nudc PE=1 SV=1	0	1	2	0	0	1	3
O35737	O35737	sp|O35737	c470	c470.a1	c470.a1.a1	sp|O35737|HNRH1_MOUSE Heterogeneous nuclear ribonucleoprotein H OS=Mus musculus GN=Hnrnph1 PE=1 SV=3	5	9	8	9	5	9	4
O35855	O35855	sp|O35855	d2242	d2242.a1	d2242.a1.a1	sp|O35855|BCAT2_MOUSE Branched-chain-amino-acid aminotransferase, mitochondrial OS=Mus musculus GN=Bcat2 PE=1 SV=2	0	0	0	0	0	0	0
O35857	O35857	sp|O35857	c454	c454.a1	c454.a1.a1	sp|O35857|TIM44_MOUSE Mitochondrial import inner membrane translocase subunit TIM44 OS=Mus musculus GN=Timm44 PE=1 SV=2	5	6	6	9	5	6	8
O35864	O35864	sp|O35864	d1336	d1336.a1	d1336.a1.a1	sp|O35864|CSN5_MOUSE COP9 signalosome complex subunit 5 OS=Mus musculus GN=Cops5 PE=1 SV=3	1	1	0	1	1	2	2
O35874	O35874	sp|O35874	a9	a9.a3	a9.a3.a1	sp|O35874|SATT_MOUSE Neutral amino acid transporter A OS=Mus musculus GN=Slc1a4 PE=1 SV=1	13	16	17	19	11	12	17
O35887	O35887	sp|O35887	d1799	d1799.a1	d1799.a1.a1	sp|O35887|CALU_MOUSE Calumenin OS=Mus musculus GN=Calu PE=1 SV=1	0	0	0	0	0	0	1
O35900	O35900	sp|O35900	d2103	d2103.a1	d2103.a1.a1	sp|O35900|LSM2_MOUSE U6 snRNA-associated Sm-like protein LSm2 OS=Mus musculus GN=Lsm2 PE=1 SV=1	0	0	0	0	1	0	0
O35927	O35927	sp|O35927	c561	c561.a1	c561.a1.a1	sp|O35927-2|CTND2_MOUSE Isoform 2 of Catenin delta-2 OS=Mus musculus GN=Ctnnd2	2	3	4	4	2	2	1
O35943	O35943	sp|O35943	d1757	d1757.a1	d1757.a1.a1	sp|O35943|FRDA_MOUSE Frataxin, mitochondrial OS=Mus musculus GN=Fxn PE=1 SV=1	1	1	1	0	3	0	1
O35954	O35954	sp|O35954	c655	c655.a1	c655.a1.a1	sp|O35954|PITM1_MOUSE Membrane-associated phosphatidylinositol transfer protein 1 OS=Mus musculus GN=Pitpnm1 PE=1 SV=1	2	2	0	4	1	1	4
O35963	O35963	sp|O35963	a3	a3.b18	a3.b18.a1	sp|O35963|RB33B_MOUSE Ras-related protein Rab-33B OS=Mus musculus GN=Rab33b PE=1 SV=1	15	15	16	19	16	24	14
O35972	O35972	sp|O35972	d1205	d1205.a1	d1205.a1.a1	sp|O35972|RM23_MOUSE 39S ribosomal protein L23, mitochondrial OS=Mus musculus GN=Mrpl23 PE=1 SV=1	0	3	2	2	2	4	4
O35988	O35988	sp|O35988	d2423	d2423.a1	d2423.a1.a1	sp|O35988|SDC4_MOUSE Syndecan-4 OS=Mus musculus GN=Sdc4 PE=1 SV=1	0	0	0	0	0	0	0
O54734	O54734	sp|O54734	c460	c460.a1	c460.a1.a1	sp|O54734|OST48_MOUSE Dolichyl-diphosphooligosaccharide--protein glycosyltransferase 48 kDa subunit OS=Mus musculus GN=Ddost PE=1 SV=2	8	8	8	7	5	10	9
O54774	O54774	sp|O54774	c311	c311.a1	c311.a1.a1	sp|O54774|AP3D1_MOUSE AP-3 complex subunit delta-1 OS=Mus musculus GN=Ap3d1 PE=1 SV=1	9	14	9	13	7	12	10
O54781	O54781	sp|O54781	d2026	d2026.a1	d2026.a1.a1	sp|O54781|SRPK2_MOUSE SRSF protein kinase 2 OS=Mus musculus GN=Srpk2 PE=1 SV=2	0	1	1	0	0	0	0
O54829	O54829	sp|O54829	c563	c563.a1	c563.a1.a1	sp|O54829|RGS7_MOUSE Regulator of G-protein signaling 7 OS=Mus musculus GN=Rgs7 PE=1 SV=2	6	6	4	7	4	5	7
O54833	O54833	sp|O54833	b19	b19.a7	b19.a7.a1	sp|O54833|CSK22_MOUSE Casein kinase II subunit alpha' OS=Mus musculus GN=Csnk2a2 PE=1 SV=1	8	5	7	7	4	10	7
O54865	O54865	sp|O54865	c581	c581.a1	c581.a1.a1	sp|O54865|GCYB1_MOUSE Guanylate cyclase soluble subunit beta-1 OS=Mus musculus GN=Gucy1b3 PE=1 SV=1	8	6	8	7	3	6	10
O54879	O54879	sp|O54879	d1238	d1238.a1	d1238.a1.a1	sp|O54879|HMGB3_MOUSE High mobility group protein B3 OS=Mus musculus GN=Hmgb3 PE=1 SV=3	1	4	0	0	1	4	1
O54901	O54901	sp|O54901	c462	c462.a1	c462.a1.a1	sp|O54901|OX2G_MOUSE OX-2 membrane glycoprotein OS=Mus musculus GN=Cd200 PE=1 SV=1	6	7	11	7	9	9	6
O54946	O54946	sp|O54946	d1079	d1079.a1	d1079.a1.a1	sp|O54946-2|DNJB6_MOUSE Isoform B of DnaJ homolog subfamily B member 6 OS=Mus musculus GN=Dnajb6	2	2	0	1	2	2	0
O54949	O54949	sp|O54949	b19	b19.b12	b19.b12.a1	sp|O54949|NLK_MOUSE Serine/threonine-protein kinase NLK OS=Mus musculus GN=Nlk PE=1 SV=2	1	0	2	1	0	1	1
O54950	O54950	sp|O54950	c974	c974.a1	c974.a1.a1	sp|O54950|AAKG1_MOUSE 5'-AMP-activated protein kinase subunit gamma-1 OS=Mus musculus GN=Prkag1 PE=1 SV=2	2	2	3	2	3	4	4
O54962	O54962	sp|O54962	c935	c935.a1	c935.a1.a1	sp|O54962|BAF_MOUSE Barrier-to-autointegration factor OS=Mus musculus GN=Banf1 PE=1 SV=1	2	4	1	4	6	3	3
O54983	O54983	sp|O54983	c559	c559.a1	c559.a1.a1	sp|O54983|CRYM_MOUSE Ketimine reductase mu-crystallin OS=Mus musculus GN=Crym PE=1 SV=1	6	5	4	6	3	7	7
O54984	O54984	sp|O54984	d1408	d1408.a1	d1408.a1.a1	sp|O54984|ASNA_MOUSE ATPase Asna1 OS=Mus musculus GN=Asna1 PE=1 SV=2	2	1	1	0	0	2	3
O54988	O54988	sp|O54988	d1959	d1959.a1	d1959.a1.a1	sp|O54988-2|SLK_MOUSE Isoform 2 of STE20-like serine/threonine-protein kinase OS=Mus musculus GN=Slk	0	1	1	1	1	0	0
O54990	O54990	sp|O54990	d2229	d2229.a1	d2229.a1.a1	sp|O54990-2|PROM1_MOUSE Isoform 2 of Prominin-1 OS=Mus musculus GN=Prom1	2	1	0	1	0	1	0
O54991	O54991	sp|O54991	c150	c150.a1	c150.a1.a1	sp|O54991|CNTP1_MOUSE Contactin-associated protein 1 OS=Mus musculus GN=Cntnap1 PE=1 SV=2	17	25	16	38	20	22	24
O55013	O55013	sp|O55013	d1104	d1104.a1	d1104.a1.a1	sp|O55013|TPPC3_MOUSE Trafficking protein particle complex subunit 3 OS=Mus musculus GN=Trappc3 PE=1 SV=1	0	2	1	1	0	6	4
O55022	O55022	sp|O55022	c343	c343.a1	c343.a1.a1	sp|O55022|PGRC1_MOUSE Membrane-associated progesterone receptor component 1 OS=Mus musculus GN=Pgrmc1 PE=1 SV=4	9	6	5	4	5	9	7
O55023	O55023	sp|O55023	c651	c651.a1	c651.a1.a1	sp|O55023|IMPA1_MOUSE Inositol monophosphatase 1 OS=Mus musculus GN=Impa1 PE=1 SV=1	5	4	3	3	5	5	4
O55026	O55026	sp|O55026	c949	c949.a1	c949.a1.a1	sp|O55026|ENTP2_MOUSE Ectonucleoside triphosphate diphosphohydrolase 2 OS=Mus musculus GN=Entpd2 PE=1 SV=2	5	4	5	3	0	5	2
O55028	O55028	sp|O55028	d2087	d2087.a1	d2087.a1.a1	sp|O55028|BCKD_MOUSE [3-methyl-2-oxobutanoate dehydrogenase [lipoamide]] kinase, mitochondrial OS=Mus musculus GN=Bckdk PE=1 SV=1	0	0	0	1	0	1	2
O55029	O55029	sp|O55029	d1702	d1702.a1	d1702.a1.a1	sp|O55029|COPB2_MOUSE Coatomer subunit beta' OS=Mus musculus GN=Copb2 PE=1 SV=2	1	2	4	1	0	0	1
O55042	O55042	sp|O55042	c289	c289.a1	c289.a1.a1	sp|O55042-2|SYUA_MOUSE Isoform 2 of Alpha-synuclein OS=Mus musculus GN=Snca	9	8	9	7	8	10	10
O55057	O55057	sp|O55057	d1435	d1435.a1	d1435.a1.a1	sp|O55057|PDE6D_MOUSE Retinal rod rhodopsin-sensitive cGMP 3',5'-cyclic phosphodiesterase subunit delta OS=Mus musculus GN=Pde6d PE=1 SV=1	1	1	2	1	2	2	2
O55074	O55074	sp|O55074	d1312	d1312.a1	d1312.a1.a1	sp|O55074|AKA7A_MOUSE A-kinase anchor protein 7 isoform alpha OS=Mus musculus GN=Akap7 PE=1 SV=4	1	0	1	2	2	3	2
O55091	O55091	sp|O55091	d1428	d1428.a1	d1428.a1.a1	sp|O55091|IMPCT_MOUSE Protein IMPACT OS=Mus musculus GN=Impact PE=1 SV=2	0	1	0	1	1	3	1
O55100	O55100	sp|O55100	c261	c261.a1	c261.a1.a1	sp|O55100|SNG1_MOUSE Synaptogyrin-1 OS=Mus musculus GN=Syngr1 PE=1 SV=2	14	19	17	11	16	14	16
O55106	O55106	sp|O55106	c884	c884.a1	c884.a1.a1	sp|O55106|STRN_MOUSE Striatin OS=Mus musculus GN=Strn PE=1 SV=2	1	2	3	1	1	2	1
O55125	O55125	sp|O55125	c419	c419.a1	c419.a1.a1	sp|O55125|NIPS1_MOUSE Protein NipSnap homolog 1 OS=Mus musculus GN=Nipsnap1 PE=1 SV=1	7	5	7	10	7	11	4
O55126	O55126	sp|O55126	c551	c551.a1	c551.a1.a1	sp|O55126|NIPS2_MOUSE Protein NipSnap homolog 2 OS=Mus musculus GN=Gbas PE=1 SV=1	5	7	3	5	5	10	4
O55131	O55131	sp|O55131	b30	b30.a1	b30.a1.a1	sp|O55131|SEPT7_MOUSE Septin-7 OS=Mus musculus GN=Sept7 PE=1 SV=1	31	24	24	21	19	27	24
O55142	O55142	sp|O55142	d1227	d1227.a1	d1227.a1.a1	sp|O55142|RL35A_MOUSE 60S ribosomal protein L35a OS=Mus musculus GN=Rpl35a PE=1 SV=2	0	3	2	3	1	4	3
O55143	O55143	sp|O55143	a1	a1.a5	a1.a5.a1	sp|O55143|AT2A2_MOUSE Sarcoplasmic/endoplasmic reticulum calcium ATPase 2 OS=Mus musculus GN=Atp2a2 PE=1 SV=2	45	57	74	62	31	43	56
O55234	O55234	sp|O55234	c348	c348.a1	c348.a1.a1	sp|O55234|PSB5_MOUSE Proteasome subunit beta type-5 OS=Mus musculus GN=Psmb5 PE=1 SV=3	8	10	10	6	9	9	10
O70133	O70133	sp|O70133	c808	c808.a1	c808.a1.a1	sp|O70133-2|DHX9_MOUSE Isoform 2 of ATP-dependent RNA helicase A OS=Mus musculus GN=Dhx9	2	7	5	3	2	3	4
O70152	O70152	sp|O70152	c883	c883.a1	c883.a1.a1	sp|O70152|DPM1_MOUSE Dolichol-phosphate mannosyltransferase subunit 1 OS=Mus musculus GN=Dpm1 PE=1 SV=1	3	4	2	3	5	6	3
O70161	O70161	sp|O70161	c687	c687.a1	c687.a1.a1	sp|O70161-3|PI51C_MOUSE Isoform 3 of Phosphatidylinositol 4-phosphate 5-kinase type-1 gamma OS=Mus musculus GN=Pip5k1c	4	5	4	4	2	4	3
O70166	O70166	sp|O70166	d1596	d1596.a1	d1596.a1.a1	sp|O70166|STMN3_MOUSE Stathmin-3 OS=Mus musculus GN=Stmn3 PE=1 SV=1	0	0	0	0	0	0	2
O70172	O70172	sp|O70172	c525	c525.a2	c525.a2.a1	sp|O70172|PI42A_MOUSE Phosphatidylinositol 5-phosphate 4-kinase type-2 alpha OS=Mus musculus GN=Pip4k2a PE=1 SV=1	1	3	2	3	1	3	2
O70194	O70194	sp|O70194	d1304	d1304.a1	d1304.a1.a1	sp|O70194|EIF3D_MOUSE Eukaryotic translation initiation factor 3 subunit D OS=Mus musculus GN=Eif3d PE=1 SV=2	3	1	7	3	1	1	1
O70251	O70251	sp|O70251	c993	c993.a1	c993.a1.a1	sp|O70251|EF1B_MOUSE Elongation factor 1-beta OS=Mus musculus GN=Eef1b PE=1 SV=5	3	2	2	3	1	2	3
O70252	O70252	sp|O70252	c707	c707.a1	c707.a1.a1	sp|O70252|HMOX2_MOUSE Heme oxygenase 2 OS=Mus musculus GN=Hmox2 PE=1 SV=1	6	3	5	6	2	7	3
O70274	O70274	sp|O70274	c789	c789.a2	c789.a2.a1	sp|O70274|TP4A2_MOUSE Protein tyrosine phosphatase type IVA 2 OS=Mus musculus GN=Ptp4a2 PE=1 SV=1	1	2	2	0	3	4	4
O70305	O70305	sp|O70305	d2148	d2148.a1	d2148.a1.a1	sp|O70305-2|ATX2_MOUSE Isoform 2 of Ataxin-2 OS=Mus musculus GN=Atxn2	0	0	0	0	0	0	0
O70310	O70310	sp|O70310	d1671	d1671.a2	d1671.a2.a1	sp|O70310|NMT1_MOUSE Glycylpeptide N-tetradecanoyltransferase 1 OS=Mus musculus GN=Nmt1 PE=1 SV=1	1	0	1	0	1	2	2
O70311	O70311	sp|O70311	d1671	d1671.a1	d1671.a1.a1	sp|O70311|NMT2_MOUSE Glycylpeptide N-tetradecanoyltransferase 2 OS=Mus musculus GN=Nmt2 PE=1 SV=1	1	0	0	1	1	2	3
O70318	O70318	sp|O70318	b86	b86.a4	b86.a4.a1	sp|O70318|E41L2_MOUSE Band 4.1-like protein 2 OS=Mus musculus GN=Epb41l2 PE=1 SV=2	5	4	6	8	5	5	2
O70325	O70325	sp|O70325	c643	c643.a1	c643.a1.a1	sp|O70325-2|GPX41_MOUSE Isoform Cytoplasmic of Phospholipid hydroperoxide glutathione peroxidase, mitochondrial OS=Mus musculus GN=Gpx4	7	5	5	4	4	7	5
O70378	O70378	sp|O70378	d1236	d1236.a1	d1236.a1.a1	sp|O70378|EMC8_MOUSE ER membrane protein complex subunit 8 OS=Mus musculus GN=Emc8 PE=1 SV=1	3	3	0	0	0	1	1
O70433	O70433	sp|O70433	d2337	d2337.a1	d2337.a1.a1	sp|O70433|FHL2_MOUSE Four and a half LIM domains protein 2 OS=Mus musculus GN=Fhl2 PE=1 SV=1	0	0	0	0	0	0	1
O70435	O70435	sp|O70435	c816	c816.a1	c816.a1.a1	sp|O70435|PSA3_MOUSE Proteasome subunit alpha type-3 OS=Mus musculus GN=Psma3 PE=1 SV=3	3	3	3	2	1	5	5
O70439	O70439	sp|O70439	d1001	d1001.a1	d1001.a1.a1	sp|O70439|STX7_MOUSE Syntaxin-7 OS=Mus musculus GN=Stx7 PE=1 SV=3	3	1	2	5	1	2	1
O70443	O70443	sp|O70443	b10	b10.b10	b10.b10.a1	sp|O70443|GNAZ_MOUSE Guanine nucleotide-binding protein G(z) subunit alpha OS=Mus musculus GN=Gnaz PE=1 SV=4	15	13	23	21	10	19	10
O70480	O70480	sp|O70480	d1868	d1868.a1	d1868.a1.a1	sp|O70480|VAMP4_MOUSE Vesicle-associated membrane protein 4 OS=Mus musculus GN=Vamp4 PE=1 SV=1	0	0	0	0	0	0	0
O70492	O70492	sp|O70492	c872	c872.a1	c872.a1.a1	sp|O70492|SNX3_MOUSE Sorting nexin-3 OS=Mus musculus GN=Snx3 PE=1 SV=3	2	1	2	0	0	5	2
O70493	O70493	sp|O70493	c872	c872.a2	c872.a2.a1	sp|O70493|SNX12_MOUSE Sorting nexin-12 OS=Mus musculus GN=Snx12 PE=1 SV=1	0	0	0	1	2	1	2
O70503	O70503	sp|O70503	c213	c213.a2	c213.a2.a1	sp|O70503|DHB12_MOUSE Very-long-chain 3-oxoacyl-CoA reductase OS=Mus musculus GN=Hsd17b12 PE=1 SV=1	8	11	13	8	6	9	5
O70503	O70503	sp|O70503	c213	c213.a3	c213.a3.a1	sp|O70503-2|DHB12_MOUSE Isoform 2 of Very-long-chain 3-oxoacyl-CoA reductase OS=Mus musculus GN=Hsd17b12	5	5	8	4	5	5	3
O70589	O70589	sp|O70589	c920	c920.a1	c920.a1.a1	sp|O70589|CSKP_MOUSE Peripheral plasma membrane protein CASK OS=Mus musculus GN=Cask PE=1 SV=2	1	2	5	1	2	1	2
O70591	O70591	sp|O70591	d1518	d1518.a1	d1518.a1.a1	sp|O70591|PFD2_MOUSE Prefoldin subunit 2 OS=Mus musculus GN=Pfdn2 PE=1 SV=2	0	0	2	0	1	2	2
O88307	O88307	sp|O88307	d2386	d2386.a1	d2386.a1.a1	sp|O88307|SORL_MOUSE Sortilin-related receptor OS=Mus musculus GN=Sorl1 PE=1 SV=3	0	0	0	0	0	0	0
O88342	O88342	sp|O88342	c282	c282.a1	c282.a1.a1	sp|O88342|WDR1_MOUSE WD repeat-containing protein 1 OS=Mus musculus GN=Wdr1 PE=1 SV=3	10	8	15	14	5	12	15
O88343	O88343	sp|O88343	b83	b83.a1	b83.a1.a1	sp|O88343|S4A4_MOUSE Electrogenic sodium bicarbonate cotransporter 1 OS=Mus musculus GN=Slc4a4 PE=1 SV=2	12	20	13	22	17	21	27
O88384	O88384	sp|O88384	d1563	d1563.a1	d1563.a1.a1	sp|O88384|VTI1B_MOUSE Vesicle transport through interaction with t-SNAREs homolog 1B OS=Mus musculus GN=Vti1b PE=1 SV=1	1	0	0	0	0	0	1
O88441	O88441	sp|O88441	c730	c730.a1	c730.a1.a1	sp|O88441|MTX2_MOUSE Metaxin-2 OS=Mus musculus GN=Mtx2 PE=1 SV=1	3	3	5	2	3	8	5
O88447	O88447	sp|O88447	c787	c787.a2	c787.a2.a1	sp|O88447|KLC1_MOUSE Kinesin light chain 1 OS=Mus musculus GN=Klc1 PE=1 SV=3	1	1	2	0	0	1	2
O88448	O88448	sp|O88448	c787	c787.a1	c787.a1.a1	sp|O88448|KLC2_MOUSE Kinesin light chain 2 OS=Mus musculus GN=Klc2 PE=1 SV=1	1	4	4	1	0	2	3
O88455	O88455	sp|O88455	d1031	d1031.a1	d1031.a1.a1	sp|O88455|DHCR7_MOUSE 7-dehydrocholesterol reductase OS=Mus musculus GN=Dhcr7 PE=1 SV=1	3	3	4	4	4	4	4
O88456	O88456	sp|O88456	d1592	d1592.a1	d1592.a1.a1	sp|O88456|CPNS1_MOUSE Calpain small subunit 1 OS=Mus musculus GN=Capns1 PE=1 SV=1	1	0	0	0	2	1	1
O88485	O88485	sp|O88485	c584	c584.a1	c584.a1.a1	sp|O88485-2|DC1I1_MOUSE Isoform 1B of Cytoplasmic dynein 1 intermediate chain 1 OS=Mus musculus GN=Dync1i1	3	8	3	3	2	3	2
O88487	O88487	sp|O88487	c584	c584.a2	c584.a2.a1	sp|O88487|DC1I2_MOUSE Cytoplasmic dynein 1 intermediate chain 2 OS=Mus musculus GN=Dync1i2 PE=1 SV=1	0	5	1	1	1	1	1
O88507	O88507	sp|O88507	d1313	d1313.a1	d1313.a1.a1	sp|O88507|CNTFR_MOUSE Ciliary neurotrophic factor receptor subunit alpha OS=Mus musculus GN=Cntfr PE=1 SV=2	4	1	3	1	0	1	5
O88531	O88531	sp|O88531	d2137	d2137.a1	d2137.a1.a1	sp|O88531|PPT1_MOUSE Palmitoyl-protein thioesterase 1 OS=Mus musculus GN=Ppt1 PE=1 SV=2	0	1	1	1	0	0	0
O88543	O88543	sp|O88543	d1583	d1583.a1	d1583.a1.a1	sp|O88543|CSN3_MOUSE COP9 signalosome complex subunit 3 OS=Mus musculus GN=Cops3 PE=1 SV=3	2	1	0	3	0	2	0
O88544	O88544	sp|O88544	c709	c709.a1	c709.a1.a1	sp|O88544|CSN4_MOUSE COP9 signalosome complex subunit 4 OS=Mus musculus GN=Cops4 PE=1 SV=1	6	5	3	5	4	6	4
O88545	O88545	sp|O88545	d1430	d1430.a1	d1430.a1.a1	sp|O88545|CSN6_MOUSE COP9 signalosome complex subunit 6 OS=Mus musculus GN=Cops6 PE=1 SV=1	1	0	2	1	0	2	1
O88569	O88569	sp|O88569	b94	b94.a1	b94.a1.a1	sp|O88569-2|ROA2_MOUSE Isoform 2 of Heterogeneous nuclear ribonucleoproteins A2/B1 OS=Mus musculus GN=Hnrnpa2b1	13	14	7	12	9	21	6
O88587	O88587	sp|O88587	d1972	d1972.a1	d1972.a1.a1	sp|O88587-2|COMT_MOUSE Isoform Soluble of Catechol O-methyltransferase OS=Mus musculus GN=Comt	1	2	0	0	0	0	0
O88630	O88630	sp|O88630	d1765	d1765.a1	d1765.a1.a1	sp|O88630|GOSR1_MOUSE Golgi SNAP receptor complex member 1 OS=Mus musculus GN=Gosr1 PE=1 SV=2	0	0	0	0	1	1	2
O88643	O88643	sp|O88643	c682	c682.a1	c682.a1.a1	sp|O88643|PAK1_MOUSE Serine/threonine-protein kinase PAK 1 OS=Mus musculus GN=Pak1 PE=1 SV=1	3	1	4	2	0	2	3
O88653	O88653	sp|O88653	d1907	d1907.a1	d1907.a1.a1	sp|O88653|LTOR3_MOUSE Ragulator complex protein LAMTOR3 OS=Mus musculus GN=Lamtor3 PE=1 SV=1	1	1	2	0	0	0	2
O88685	O88685	sp|O88685	d1884	d1884.a1	d1884.a1.a1	sp|O88685|PRS6A_MOUSE 26S protease regulatory subunit 6A OS=Mus musculus GN=Psmc3 PE=1 SV=2	2	0	0	0	0	0	2
O88689	O88689	sp|O88689	d2372	d2372.a1	d2372.a1.a1	sp|O88689-3|PCDA4_MOUSE Isoform 3 of Protocadherin alpha-4 OS=Mus musculus GN=Pcdha4	0	0	0	0	0	0	0
O88696	O88696	sp|O88696	d1472	d1472.a1	d1472.a1.a1	sp|O88696|CLPP_MOUSE ATP-dependent Clp protease proteolytic subunit, mitochondrial OS=Mus musculus GN=Clpp PE=1 SV=1	0	0	0	0	0	2	2
O88703	O88703	sp|O88703	c627	c627.a4	c627.a4.a1	sp|O88703|HCN2_MOUSE Potassium/sodium hyperpolarization-activated cyclic nucleotide-gated channel 2 OS=Mus musculus GN=Hcn2 PE=1 SV=1	0	0	1	0	0	0	0
O88704	O88704	sp|O88704	c627	c627.a2	c627.a2.a1	sp|O88704|HCN1_MOUSE Potassium/sodium hyperpolarization-activated cyclic nucleotide-gated channel 1 OS=Mus musculus GN=Hcn1 PE=1 SV=1	2	2	2	1	1	1	2
O88712	O88712	sp|O88712	c736	c736.a1	c736.a1.a1	sp|O88712-2|CTBP1_MOUSE Isoform 2 of C-terminal-binding protein 1 OS=Mus musculus GN=Ctbp1	5	6	3	7	5	4	5
O88737	O88737	sp|O88737	b62	b62.a1	b62.a1.a1	sp|O88737|BSN_MOUSE Protein bassoon OS=Mus musculus GN=Bsn PE=1 SV=4	1	0	1	2	0	0	0
O88741	O88741	sp|O88741	c514	c514.a1	c514.a1.a1	sp|O88741|GDAP1_MOUSE Ganglioside-induced differentiation-associated protein 1 OS=Mus musculus GN=Gdap1 PE=1 SV=1	5	4	8	8	9	6	4
O88745	O88745	sp|O88745	d2255	d2255.a1	d2255.a1.a1	sp|O88745|SCRG1_MOUSE Scrapie-responsive protein 1 OS=Mus musculus GN=Scrg1 PE=2 SV=1	0	0	0	0	0	0	1
O88809	O88809	sp|O88809	c128	c128.a3	c128.a3.a1	sp|O88809|DCX_MOUSE Neuronal migration protein doublecortin OS=Mus musculus GN=Dcx PE=1 SV=1	2	2	1	2	1	3	2
O88844	O88844	sp|O88844	c161	c161.a2	c161.a2.a1	sp|O88844|IDHC_MOUSE Isocitrate dehydrogenase [NADP] cytoplasmic OS=Mus musculus GN=Idh1 PE=1 SV=2	14	5	10	6	2	8	5
O88910	O88910	sp|O88910	d2208	d2208.a1	d2208.a1.a1	sp|O88910|MPP3_MOUSE MAGUK p55 subfamily member 3 OS=Mus musculus GN=Mpp3 PE=1 SV=2	1	0	1	0	0	0	0
O88935	O88935	sp|O88935	b25	b25.a1	b25.a1.a1	sp|O88935|SYN1_MOUSE Synapsin-1 OS=Mus musculus GN=Syn1 PE=1 SV=2	50	60	54	52	34	49	37
O88935	O88935	sp|O88935	b25	b25.a2	b25.a2.a1	sp|O88935-1|SYN1_MOUSE Isoform Ib of Synapsin-1 OS=Mus musculus GN=Syn1	50	59	54	52	34	49	37
O88951	O88951	sp|O88951	c461	c461.a3	c461.a3.a1	sp|O88951|LIN7B_MOUSE Protein lin-7 homolog B OS=Mus musculus GN=Lin7b PE=1 SV=2	1	0	0	0	0	1	0
O88952	O88952	sp|O88952	c461	c461.a2	c461.a2.a1	sp|O88952|LIN7C_MOUSE Protein lin-7 homolog C OS=Mus musculus GN=Lin7c PE=1 SV=2	2	1	0	0	1	3	1
O88967	O88967	sp|O88967	d1877	d1877.a1	d1877.a1.a1	sp|O88967|YMEL1_MOUSE ATP-dependent zinc metalloprotease YME1L1 OS=Mus musculus GN=Yme1l1 PE=1 SV=1	1	0	0	1	0	1	1
O88983	O88983	sp|O88983	d2316	d2316.a1	d2316.a1.a1	sp|O88983|STX8_MOUSE Syntaxin-8 OS=Mus musculus GN=Stx8 PE=1 SV=1	0	0	0	0	0	0	0
O88986	O88986	sp|O88986	d2135	d2135.a1	d2135.a1.a1	sp|O88986|KBL_MOUSE 2-amino-3-ketobutyrate coenzyme A ligase, mitochondrial OS=Mus musculus GN=Gcat PE=1 SV=2	2	0	1	1	0	1	0
O88998	O88998	sp|O88998	d1676	d1676.a1	d1676.a1.a1	sp|O88998|NOE1_MOUSE Noelin OS=Mus musculus GN=Olfm1 PE=1 SV=1	0	1	1	1	0	0	1
O89001	O89001	sp|O89001	d1517	d1517.a1	d1517.a1.a1	sp|O89001|CBPD_MOUSE Carboxypeptidase D OS=Mus musculus GN=Cpd PE=1 SV=2	2	0	3	1	1	0	1
O89029	O89029	sp|O89029	d1836	d1836.a1	d1836.a1.a1	sp|O89029|MATN4_MOUSE Matrilin-4 OS=Mus musculus GN=Matn4 PE=1 SV=1	4	1	0	1	0	0	0
O89051	O89051	sp|O89051	d1489	d1489.a1	d1489.a1.a1	sp|O89051|ITM2B_MOUSE Integral membrane protein 2B OS=Mus musculus GN=Itm2b PE=1 SV=1	2	2	2	1	1	2	2
O89053	O89053	sp|O89053	c231	c231.a1	c231.a1.a1	sp|O89053|COR1A_MOUSE Coronin-1A OS=Mus musculus GN=Coro1a PE=1 SV=5	9	9	10	9	7	7	6
O89079	O89079	sp|O89079	d1284	d1284.a1	d1284.a1.a1	sp|O89079|COPE_MOUSE Coatomer subunit epsilon OS=Mus musculus GN=Cope PE=1 SV=3	3	2	2	4	0	1	2
O89086	O89086	sp|O89086	d1675	d1675.a1	d1675.a1.a1	sp|O89086|RBM3_MOUSE RNA-binding protein 3 OS=Mus musculus GN=Rbm3 PE=1 SV=1	0	0	0	0	0	0	0
O89112	O89112	sp|O89112	c739	c739.a1	c739.a1.a1	sp|O89112|LANC1_MOUSE LanC-like protein 1 OS=Mus musculus GN=Lancl1 PE=1 SV=1	4	3	5	9	6	6	2
P00158	P00158	sp|P00158	c296	c296.a1	c296.a1.a1	sp|P00158|CYB_MOUSE Cytochrome b OS=Mus musculus GN=Mt-Cyb PE=1 SV=1	11	13	10	17	13	17	14
P00397	P00397	sp|P00397	c147	c147.a1	c147.a1.a1	sp|P00397|COX1_MOUSE Cytochrome c oxidase subunit 1 OS=Mus musculus GN=Mtco1 PE=1 SV=2	29	31	27	28	22	33	24
P00405	P00405	sp|P00405	c140	c140.a1	c140.a1.a1	sp|P00405|COX2_MOUSE Cytochrome c oxidase subunit 2 OS=Mus musculus GN=Mtco2 PE=1 SV=1	23	25	18	14	21	20	22
P00493	P00493	sp|P00493	c456	c456.a1	c456.a1.a1	sp|P00493|HPRT_MOUSE Hypoxanthine-guanine phosphoribosyltransferase OS=Mus musculus GN=Hprt1 PE=1 SV=3	6	6	6	4	11	12	7
P00920	P00920	sp|P00920	c550	c550.a1	c550.a1.a1	sp|P00920|CAH2_MOUSE Carbonic anhydrase 2 OS=Mus musculus GN=Ca2 PE=1 SV=4	9	5	6	6	6	7	5
P01831	P01831	sp|P01831	c220	c220.a1	c220.a1.a1	sp|P01831|THY1_MOUSE Thy-1 membrane glycoprotein OS=Mus musculus GN=Thy1 PE=1 SV=1	12	8	12	8	12	20	16
P01942	P01942	sp|P01942	c174	c174.a1	c174.a1.a1	sp|P01942|HBA_MOUSE Hemoglobin subunit alpha OS=Mus musculus GN=Hba PE=1 SV=2	8	7	10	21	14	17	30
P02088	P02088	sp|P02088	b46	b46.a1	b46.a1.a1	sp|P02088|HBB1_MOUSE Hemoglobin subunit beta-1 OS=Mus musculus GN=Hbb-b1 PE=1 SV=2	28	36	37	52	46	57	78
P02089	P02089	sp|P02089	b46	b46.a2	b46.a2.a1	sp|P02089|HBB2_MOUSE Hemoglobin subunit beta-2 OS=Mus musculus GN=Hbb-b2 PE=1 SV=2	20	27	25	35	37	42	56
P02301	P02301	sp|P02301	c848	c848.a1	c848.a1.a1	sp|P02301|H3C_MOUSE Histone H3.3C OS=Mus musculus GN=H3f3c PE=3 SV=3	2	3	1	0	2	8	3
P03888	P03888	sp|P03888	c252	c252.a1	c252.a1.a1	sp|P03888|NU1M_MOUSE NADH-ubiquinone oxidoreductase chain 1 OS=Mus musculus GN=Mtnd1 PE=1 SV=3	9	16	14	11	10	10	14
P03893	P03893	sp|P03893	c328	c328.a1	c328.a1.a1	sp|P03893|NU2M_MOUSE NADH-ubiquinone oxidoreductase chain 2 OS=Mus musculus GN=Mtnd2 PE=1 SV=2	13	10	13	11	10	14	8
P03899	P03899	sp|P03899	c913	c913.a1	c913.a1.a1	sp|P03899|NU3M_MOUSE NADH-ubiquinone oxidoreductase chain 3 OS=Mus musculus GN=Mtnd3 PE=1 SV=3	5	5	7	5	1	4	4
P03903	P03903	sp|P03903	d1379	d1379.a1	d1379.a1.a1	sp|P03903|NU4LM_MOUSE NADH-ubiquinone oxidoreductase chain 4L OS=Mus musculus GN=Mtnd4l PE=1 SV=2	1	2	3	1	2	0	2
P03911	P03911	sp|P03911	c249	c249.a1	c249.a1.a1	sp|P03911|NU4M_MOUSE NADH-ubiquinone oxidoreductase chain 4 OS=Mus musculus GN=Mtnd4 PE=1 SV=1	13	19	24	18	13	17	7
P03921	P03921	sp|P03921	c336	c336.a1	c336.a1.a1	sp|P03921|NU5M_MOUSE NADH-ubiquinone oxidoreductase chain 5 OS=Mus musculus GN=Mtnd5 PE=1 SV=3	11	14	14	11	8	8	15
P03930	P03930	sp|P03930	c905	c905.a1	c905.a1.a1	sp|P03930|ATP8_MOUSE ATP synthase protein 8 OS=Mus musculus GN=Mtatp8 PE=1 SV=1	3	4	3	2	2	4	2
P04370	P04370	sp|P04370	b81	b81.a1	b81.a1.a1	sp|P04370-4|MBP_MOUSE Isoform 4 of Myelin basic protein OS=Mus musculus GN=Mbp	27	22	22	34	24	31	23
P04370	P04370	sp|P04370	b81	b81.a2	b81.a2.a1	sp|P04370|MBP_MOUSE Myelin basic protein OS=Mus musculus GN=Mbp PE=1 SV=2	19	17	15	23	18	21	17
P04627	P04627	sp|P04627	d1177	d1177.a1	d1177.a1.a1	sp|P04627|ARAF_MOUSE Serine/threonine-protein kinase A-Raf OS=Mus musculus GN=Araf PE=1 SV=2	2	2	2	1	2	3	3
P04919	P04919	sp|P04919	d1495	d1495.a1	d1495.a1.a1	sp|P04919-2|B3AT_MOUSE Isoform 2 of Band 3 anion transport protein OS=Mus musculus GN=Slc4a1	0	0	3	1	0	0	4
P04925	P04925	sp|P04925	c417	c417.a1	c417.a1.a1	sp|P04925|PRIO_MOUSE Major prion protein OS=Mus musculus GN=Prnp PE=1 SV=2	8	9	6	5	3	11	6
P05063	P05063	sp|P05063	b24	b24.a2	b24.a2.a1	sp|P05063|ALDOC_MOUSE Fructose-bisphosphate aldolase C OS=Mus musculus GN=Aldoc PE=1 SV=4	25	31	38	32	30	47	31
P05064	P05064	sp|P05064	b24	b24.a1	b24.a1.a1	sp|P05064|ALDOA_MOUSE Fructose-bisphosphate aldolase A OS=Mus musculus GN=Aldoa PE=1 SV=2	72	64	71	70	58	115	83
P05132	P05132	sp|P05132	c190	c190.a2	c190.a2.a1	sp|P05132|KAPCA_MOUSE cAMP-dependent protein kinase catalytic subunit alpha OS=Mus musculus GN=Prkaca PE=1 SV=3	11	12	11	12	9	17	9
P05201	P05201	sp|P05201	c239	c239.a1	c239.a1.a1	sp|P05201|AATC_MOUSE Aspartate aminotransferase, cytoplasmic OS=Mus musculus GN=Got1 PE=1 SV=3	14	13	17	16	11	16	9
P05202	P05202	sp|P05202	b49	b49.a1	b49.a1.a1	sp|P05202|AATM_MOUSE Aspartate aminotransferase, mitochondrial OS=Mus musculus GN=Got2 PE=1 SV=1	57	42	54	49	50	70	80
P05480	P05480	sp|P05480	c105	c105.a2	c105.a2.a1	sp|P05480|SRC_MOUSE Neuronal proto-oncogene tyrosine-protein kinase Src OS=Mus musculus GN=Src PE=1 SV=4	6	5	10	9	8	7	11
P05532	P05532	sp|P05532	b19	b19.b10	b19.b10.a1	sp|P05532-2|KIT_MOUSE Isoform 2 of Mast/stem cell growth factor receptor Kit OS=Mus musculus GN=Kit	1	1	2	1	0	1	1
P06151	P06151	sp|P06151	b91	b91.a1	b91.a1.a1	sp|P06151|LDHA_MOUSE L-lactate dehydrogenase A chain OS=Mus musculus GN=Ldha PE=1 SV=3	21	14	20	20	12	26	18
P06745	P06745	sp|P06745	c235	c235.a1	c235.a1.a1	sp|P06745|G6PI_MOUSE Glucose-6-phosphate isomerase OS=Mus musculus GN=Gpi PE=1 SV=4	15	13	14	16	11	13	13
P06797	P06797	sp|P06797	d1839	d1839.a1	d1839.a1.a1	sp|P06797|CATL1_MOUSE Cathepsin L1 OS=Mus musculus GN=Ctsl PE=1 SV=2	0	0	0	0	0	0	1
P06801	P06801	sp|P06801	c155	c155.a2	c155.a2.a1	sp|P06801|MAOX_MOUSE NADP-dependent malic enzyme OS=Mus musculus GN=Me1 PE=1 SV=2	10	5	7	6	3	6	12
P06837	P06837	sp|P06837	c202	c202.a1	c202.a1.a1	sp|P06837|NEUM_MOUSE Neuromodulin OS=Mus musculus GN=Gap43 PE=1 SV=1	3	5	5	2	0	3	7
P07356	P07356	sp|P07356	d1514	d1514.a1	d1514.a1.a1	sp|P07356|ANXA2_MOUSE Annexin A2 OS=Mus musculus GN=Anxa2 PE=1 SV=2	0	0	1	1	0	1	5
P07901	P07901	sp|P07901	b37	b37.a2	b37.a2.a1	sp|P07901|HS90A_MOUSE Heat shock protein HSP 90-alpha OS=Mus musculus GN=Hsp90aa1 PE=1 SV=4	35	39	30	31	17	23	25
P08003	P08003	sp|P08003	d1215	d1215.a1	d1215.a1.a1	sp|P08003|PDIA4_MOUSE Protein disulfide-isomerase A4 OS=Mus musculus GN=Pdia4 PE=1 SV=3	1	7	2	0	0	0	0
P08030	P08030	sp|P08030	d1850	d1850.a1	d1850.a1.a1	sp|P08030|APT_MOUSE Adenine phosphoribosyltransferase OS=Mus musculus GN=Aprt PE=1 SV=2	0	1	1	0	2	1	0
P08032	P08032	sp|P08032	b18	b18.a3	b18.a3.a1	sp|P08032|SPTA1_MOUSE Spectrin alpha chain, erythrocytic 1 OS=Mus musculus GN=Spta1 PE=1 SV=3	1	0	1	1	0	0	0
P08113	P08113	sp|P08113	b37	b37.a3	b37.a3.a1	sp|P08113|ENPL_MOUSE Endoplasmin OS=Mus musculus GN=Hsp90b1 PE=1 SV=2	14	13	22	12	9	11	13
P08226	P08226	sp|P08226	d1102	d1102.a1	d1102.a1.a1	sp|P08226|APOE_MOUSE Apolipoprotein E OS=Mus musculus GN=Apoe PE=1 SV=2	0	0	0	0	0	2	0
P08228	P08228	sp|P08228	c997	c997.a1	c997.a1.a1	sp|P08228|SODC_MOUSE Superoxide dismutase [Cu-Zn] OS=Mus musculus GN=Sod1 PE=1 SV=2	2	0	2	1	1	4	2
P08249	P08249	sp|P08249	b44	b44.a1	b44.a1.a1	sp|P08249|MDHM_MOUSE Malate dehydrogenase, mitochondrial OS=Mus musculus GN=Mdh2 PE=1 SV=3	57	50	71	69	54	80	70
P08414	P08414	sp|P08414	b14	b14.a7	b14.a7.a1	sp|P08414|KCC4_MOUSE Calcium/calmodulin-dependent protein kinase type IV OS=Mus musculus GN=Camk4 PE=1 SV=2	2	2	3	6	2	3	5
P08556	P08556	sp|P08556	a3	a3.b27	a3.b27.a1	sp|P08556|RASN_MOUSE GTPase NRas OS=Mus musculus GN=Nras PE=1 SV=1	15	8	11	9	10	11	5
P08752	P08752	sp|P08752	b10	b10.a3	b10.a3.a1	sp|P08752|GNAI2_MOUSE Guanine nucleotide-binding protein G(i) subunit alpha-2 OS=Mus musculus GN=Gnai2 PE=1 SV=5	33	34	41	39	34	52	31
P09041	P09041	sp|P09041	b19	b19.a8	b19.a8.a1	sp|P09041|PGK2_MOUSE Phosphoglycerate kinase 2 OS=Mus musculus GN=Pgk2 PE=1 SV=4	4	6	6	3	2	4	7
P09055	P09055	sp|P09055	d2027	d2027.a1	d2027.a1.a1	sp|P09055|ITB1_MOUSE Integrin beta-1 OS=Mus musculus GN=Itgb1 PE=1 SV=1	0	0	1	0	0	0	0
P09103	P09103	sp|P09103	c105	c105.a3	c105.a3.a1	sp|P09103|PDIA1_MOUSE Protein disulfide-isomerase OS=Mus musculus GN=P4hb PE=1 SV=2	8	8	13	7	4	5	9
P09405	P09405	sp|P09405	c591	c591.a1	c591.a1.a1	sp|P09405|NUCL_MOUSE Nucleolin OS=Mus musculus GN=Ncl PE=1 SV=2	5	10	8	5	2	4	3
P09411	P09411	sp|P09411	b19	b19.a3	b19.a3.a1	sp|P09411|PGK1_MOUSE Phosphoglycerate kinase 1 OS=Mus musculus GN=Pgk1 PE=1 SV=4	17	20	17	15	7	15	17
P09528	P09528	sp|P09528	d1918	d1918.a1	d1918.a1.a1	sp|P09528|FRIH_MOUSE Ferritin heavy chain OS=Mus musculus GN=Fth1 PE=1 SV=2	0	0	0	0	0	0	1
P09671	P09671	sp|P09671	c406	c406.a1	c406.a1.a1	sp|P09671|SODM_MOUSE Superoxide dismutase [Mn], mitochondrial OS=Mus musculus GN=Sod2 PE=1 SV=3	7	6	12	7	6	6	7
P09925	P09925	sp|P09925	c975	c975.a1	c975.a1.a1	sp|P09925|SURF1_MOUSE Surfeit locus protein 1 OS=Mus musculus GN=Surf1 PE=1 SV=3	4	4	3	1	2	3	3
P0C027	P0C027	sp|P0C027	d1363	d1363.a2	d1363.a2.a1	sp|P0C027|NUD10_MOUSE Diphosphoinositol polyphosphate phosphohydrolase 3-alpha OS=Mus musculus GN=Nudt10 PE=1 SV=1	1	0	0	0	0	0	0
P0C0A3	P0C0A3	sp|P0C0A3	d1120	d1120.a1	d1120.a1.a1	sp|P0C0A3|CHMP6_MOUSE Charged multivesicular body protein 6 OS=Mus musculus GN=Chmp6 PE=1 SV=2	2	3	2	1	2	3	3
P0C0S6	P0C0S6	sp|P0C0S6	b56	b56.a8	b56.a8.a1	sp|P0C0S6|H2AZ_MOUSE Histone H2A.Z OS=Mus musculus GN=H2afz PE=1 SV=2	5	3	3	3	7	8	12
P0C192	P0C192	sp|P0C192	c992	c992.a1	c992.a1.a1	sp|P0C192|LRC4B_MOUSE Leucine-rich repeat-containing protein 4B OS=Mus musculus GN=Lrrc4b PE=1 SV=1	4	5	3	3	3	1	1
P0C7L0	P0C7L0	sp|P0C7L0	d1797	d1797.a1	d1797.a1.a1	sp|P0C7L0-2|WIPF3_MOUSE Isoform 2 of WAS/WASL-interacting protein family member 3 OS=Mus musculus GN=Wipf3	0	0	0	0	0	0	0
P0C7M9	P0C7M9	sp|P0C7M9	d1258	d1258.a1	d1258.a1.a1	sp|P0C7M9|CLC2L_MOUSE C-type lectin domain family 2 member L OS=Mus musculus GN=Clec2l PE=1 SV=1	3	1	1	2	4	2	4
P10126	P10126	sp|P10126	b36	b36.a1	b36.a1.a1	sp|P10126|EF1A1_MOUSE Elongation factor 1-alpha 1 OS=Mus musculus GN=Eef1a1 PE=1 SV=3	45	59	73	61	39	57	68
P10518	P10518	sp|P10518	d2179	d2179.a1	d2179.a1.a1	sp|P10518|HEM2_MOUSE Delta-aminolevulinic acid dehydratase OS=Mus musculus GN=Alad PE=1 SV=1	0	0	0	0	0	0	0
P10605	P10605	sp|P10605	d1257	d1257.a1	d1257.a1.a1	sp|P10605|CATB_MOUSE Cathepsin B OS=Mus musculus GN=Ctsb PE=1 SV=2	2	2	1	0	1	3	4
P10630	P10630	sp|P10630	c232	c232.a1	c232.a1.a1	sp|P10630-2|IF4A2_MOUSE Isoform 2 of Eukaryotic initiation factor 4A-II OS=Mus musculus GN=Eif4a2	9	10	15	13	6	15	11
P10637	P10637	sp|P10637	c210	c210.a1	c210.a1.a1	sp|P10637-2|TAU_MOUSE Isoform Tau-A of Microtubule-associated protein tau OS=Mus musculus GN=Mapt	7	5	12	8	3	3	10
P10637	P10637	sp|P10637	c210	c210.a2	c210.a2.a1	sp|P10637-3|TAU_MOUSE Isoform Tau-B of Microtubule-associated protein tau OS=Mus musculus GN=Mapt	7	5	9	8	3	3	8
P10639	P10639	sp|P10639	c818	c818.a1	c818.a1.a1	sp|P10639|THIO_MOUSE Thioredoxin OS=Mus musculus GN=Txn PE=1 SV=3	0	2	5	6	5	2	5
P10649	P10649	sp|P10649	c170	c170.a2	c170.a2.a1	sp|P10649|GSTM1_MOUSE Glutathione S-transferase Mu 1 OS=Mus musculus GN=Gstm1 PE=1 SV=2	10	4	6	5	6	8	7
P10711	P10711	sp|P10711	d2371	d2371.a1	d2371.a1.a1	sp|P10711|TCEA1_MOUSE Transcription elongation factor A protein 1 OS=Mus musculus GN=Tcea1 PE=1 SV=2	0	0	0	0	0	0	0
P10833	P10833	sp|P10833	c418	c418.a2	c418.a2.a1	sp|P10833|RRAS_MOUSE Ras-related protein R-Ras OS=Mus musculus GN=Rras PE=1 SV=1	2	2	2	3	3	2	2
P10852	P10852	sp|P10852	c204	c204.a1	c204.a1.a1	sp|P10852-2|4F2_MOUSE Isoform 2 of 4F2 cell-surface antigen heavy chain OS=Mus musculus GN=Slc3a2	10	23	12	11	3	9	15
P10852	P10852	sp|P10852	c204	c204.a2	c204.a2.a1	sp|P10852|4F2_MOUSE 4F2 cell-surface antigen heavy chain OS=Mus musculus GN=Slc3a2 PE=1 SV=1	10	23	12	11	3	9	15
P10853	P10853	sp|P10853	c292	c292.a1	c292.a1.a1	sp|P10853|H2B1F_MOUSE Histone H2B type 1-F/J/L OS=Mus musculus GN=Hist1h2bf PE=1 SV=2	9	13	9	10	10	11	12
P10922	P10922	sp|P10922	d1141	d1141.a1	d1141.a1.a1	sp|P10922|H10_MOUSE Histone H1.0 OS=Mus musculus GN=H1f0 PE=2 SV=4	2	2	1	3	1	2	1
P11031	P11031	sp|P11031	d1230	d1230.a1	d1230.a1.a1	sp|P11031|TCP4_MOUSE Activated RNA polymerase II transcriptional coactivator p15 OS=Mus musculus GN=Sub1 PE=1 SV=3	0	0	0	3	1	1	2
P11352	P11352	sp|P11352	d1267	d1267.a1	d1267.a1.a1	sp|P11352|GPX1_MOUSE Glutathione peroxidase 1 OS=Mus musculus GN=Gpx1 PE=1 SV=2	0	2	2	3	1	0	3
P11404	P11404	sp|P11404	c196	c196.a2	c196.a2.a1	sp|P11404|FABPH_MOUSE Fatty acid-binding protein, heart OS=Mus musculus GN=Fabp3 PE=1 SV=5	1	1	5	3	3	2	6
P11438	P11438	sp|P11438	d1082	d1082.a1	d1082.a1.a1	sp|P11438|LAMP1_MOUSE Lysosome-associated membrane glycoprotein 1 OS=Mus musculus GN=Lamp1 PE=1 SV=2	2	3	6	2	1	3	4
P11499	P11499	sp|P11499	b37	b37.a1	b37.a1.a1	sp|P11499|HS90B_MOUSE Heat shock protein HSP 90-beta OS=Mus musculus GN=Hsp90ab1 PE=1 SV=3	40	43	36	31	20	27	31
P11627	P11627	sp|P11627	c607	c607.a1	c607.a1.a1	sp|P11627|L1CAM_MOUSE Neural cell adhesion molecule L1 OS=Mus musculus GN=L1cam PE=1 SV=1	0	2	3	1	0	1	4
P11798	P11798	sp|P11798	b14	b14.a1	b14.a1.a1	sp|P11798|KCC2A_MOUSE Calcium/calmodulin-dependent protein kinase type II subunit alpha OS=Mus musculus GN=Camk2a PE=1 SV=2	114	117	109	108	93	98	89
P11798	P11798	sp|P11798	b14	b14.a3	b14.a3.a1	sp|P11798-2|KCC2A_MOUSE Isoform Alpha KAP of Calcium/calmodulin-dependent protein kinase type II subunit alpha OS=Mus musculus GN=Camk2a	57	57	51	50	42	45	38
P11881	P11881	sp|P11881	c530	c530.a1	c530.a1.a1	sp|P11881-2|ITPR1_MOUSE Isoform 2 of Inositol 1,4,5-trisphosphate receptor type 1 OS=Mus musculus GN=Itpr1	5	7	5	8	3	4	5
P11983	P11983	sp|P11983	c253	c253.a1	c253.a1.a1	sp|P11983|TCPA_MOUSE T-complex protein 1 subunit alpha OS=Mus musculus GN=Tcp1 PE=1 SV=3	18	12	16	11	12	19	15
P12023	P12023	sp|P12023	d1034	d1034.a1	d1034.a1.a1	sp|P12023-2|A4_MOUSE Isoform APP695 of Amyloid beta A4 protein OS=Mus musculus GN=App	5	3	2	4	2	1	3
P12367	P12367	sp|P12367	c146	c146.a2	c146.a2.a1	sp|P12367|KAP2_MOUSE cAMP-dependent protein kinase type II-alpha regulatory subunit OS=Mus musculus GN=Prkar2a PE=1 SV=2	9	10	13	12	9	9	8
P12382	P12382	sp|P12382	b75	b75.a3	b75.a3.a1	sp|P12382|PFKAL_MOUSE ATP-dependent 6-phosphofructokinase, liver type OS=Mus musculus GN=Pfkl PE=1 SV=4	8	13	11	11	6	9	9
P12658	P12658	sp|P12658	c941	c941.a1	c941.a1.a1	sp|P12658|CALB1_MOUSE Calbindin OS=Mus musculus GN=Calb1 PE=1 SV=2	3	2	0	2	1	3	4
P12787	P12787	sp|P12787	c135	c135.a1	c135.a1.a1	sp|P12787|COX5A_MOUSE Cytochrome c oxidase subunit 5A, mitochondrial OS=Mus musculus GN=Cox5a PE=1 SV=2	15	16	18	14	15	16	24
P12815	P12815	sp|P12815	d1449	d1449.a1	d1449.a1.a1	sp|P12815|PDCD6_MOUSE Programmed cell death protein 6 OS=Mus musculus GN=Pdcd6 PE=1 SV=2	2	2	0	0	2	2	2
P12849	P12849	sp|P12849	c433	c433.a1	c433.a1.a1	sp|P12849|KAP1_MOUSE cAMP-dependent protein kinase type I-beta regulatory subunit OS=Mus musculus GN=Prkar1b PE=1 SV=2	4	5	7	7	4	4	4
P12960	P12960	sp|P12960	b71	b71.a1	b71.a1.a1	sp|P12960|CNTN1_MOUSE Contactin-1 OS=Mus musculus GN=Cntn1 PE=1 SV=1	28	51	37	38	24	26	34
P12961	P12961	sp|P12961	d2370	d2370.a1	d2370.a1.a1	sp|P12961|7B2_MOUSE Neuroendocrine protein 7B2 OS=Mus musculus GN=Scg5 PE=1 SV=1	0	0	0	0	0	0	0
P12970	P12970	sp|P12970	c457	c457.a1	c457.a1.a1	sp|P12970|RL7A_MOUSE 60S ribosomal protein L7a OS=Mus musculus GN=Rpl7a PE=1 SV=2	8	5	10	5	3	9	6
P13020	P13020	sp|P13020	c906	c906.a1	c906.a1.a1	sp|P13020-2|GELS_MOUSE Isoform 2 of Gelsolin OS=Mus musculus GN=Gsn	2	1	2	1	1	1	1
P13595	P13595	sp|P13595	b39	b39.a1	b39.a1.a1	sp|P13595|NCAM1_MOUSE Neural cell adhesion molecule 1 OS=Mus musculus GN=Ncam1 PE=1 SV=3	45	65	56	59	32	50	46
P13595	P13595	sp|P13595	b39	b39.a2	b39.a2.a1	sp|P13595-2|NCAM1_MOUSE Isoform 2 of Neural cell adhesion molecule 1 OS=Mus musculus GN=Ncam1	45	65	56	59	32	50	46
P13707	P13707	sp|P13707	c295	c295.a2	c295.a2.a1	sp|P13707|GPDA_MOUSE Glycerol-3-phosphate dehydrogenase [NAD(+)], cytoplasmic OS=Mus musculus GN=Gpd1 PE=1 SV=3	3	1	5	4	1	5	1
P14094	P14094	sp|P14094	b60	b60.a1	b60.a1.a1	sp|P14094|AT1B1_MOUSE Sodium/potassium-transporting ATPase subunit beta-1 OS=Mus musculus GN=Atp1b1 PE=1 SV=1	45	50	43	49	29	43	36
P14115	P14115	sp|P14115	d1025	d1025.a1	d1025.a1.a1	sp|P14115|RL27A_MOUSE 60S ribosomal protein L27a OS=Mus musculus GN=Rpl27a PE=1 SV=5	2	3	2	2	4	2	4
P14131	P14131	sp|P14131	c715	c715.a1	c715.a1.a1	sp|P14131|RS16_MOUSE 40S ribosomal protein S16 OS=Mus musculus GN=Rps16 PE=1 SV=4	6	5	4	2	3	5	2
P14148	P14148	sp|P14148	c399	c399.a1	c399.a1.a1	sp|P14148|RL7_MOUSE 60S ribosomal protein L7 OS=Mus musculus GN=Rpl7 PE=1 SV=2	4	9	11	5	7	11	10
P14152	P14152	sp|P14152	c197	c197.a1	c197.a1.a1	sp|P14152|MDHC_MOUSE Malate dehydrogenase, cytoplasmic OS=Mus musculus GN=Mdh1 PE=1 SV=3	17	15	18	24	10	21	20
P14206	P14206	sp|P14206	c303	c303.a1	c303.a1.a1	sp|P14206|RSSA_MOUSE 40S ribosomal protein SA OS=Mus musculus GN=Rpsa PE=1 SV=4	9	15	12	9	9	11	10
P14211	P14211	sp|P14211	c331	c331.a1	c331.a1.a1	sp|P14211|CALR_MOUSE Calreticulin OS=Mus musculus GN=Calr PE=1 SV=1	8	10	10	11	5	13	8
P14231	P14231	sp|P14231	c244	c244.a1	c244.a1.a1	sp|P14231|AT1B2_MOUSE Sodium/potassium-transporting ATPase subunit beta-2 OS=Mus musculus GN=Atp1b2 PE=1 SV=2	15	14	13	15	9	20	17
P14685	P14685	sp|P14685	c455	c455.a1	c455.a1.a1	sp|P14685|PSMD3_MOUSE 26S proteasome non-ATPase regulatory subunit 3 OS=Mus musculus GN=Psmd3 PE=1 SV=3	10	9	9	8	6	9	10
P14733	P14733	sp|P14733	c248	c248.a1	c248.a1.a1	sp|P14733|LMNB1_MOUSE Lamin-B1 OS=Mus musculus GN=Lmnb1 PE=1 SV=3	5	15	2	1	1	3	2
P14824	P14824	sp|P14824	c324	c324.a1	c324.a1.a1	sp|P14824|ANXA6_MOUSE Annexin A6 OS=Mus musculus GN=Anxa6 PE=1 SV=3	9	15	14	6	3	8	7
P14869	P14869	sp|P14869	c383	c383.a1	c383.a1.a1	sp|P14869|RLA0_MOUSE 60S acidic ribosomal protein P0 OS=Mus musculus GN=Rplp0 PE=1 SV=3	5	9	13	11	6	9	8
P14873	P14873	sp|P14873	b33	b33.a1	b33.a1.a1	sp|P14873|MAP1B_MOUSE Microtubule-associated protein 1B OS=Mus musculus GN=Map1b PE=1 SV=2	26	18	28	28	16	17	18
P15105	P15105	sp|P15105	c108	c108.a1	c108.a1.a1	sp|P15105|GLNA_MOUSE Glutamine synthetase OS=Mus musculus GN=Glul PE=1 SV=6	28	28	27	24	15	31	28
P15116	P15116	sp|P15116	c798	c798.a1	c798.a1.a1	sp|P15116|CADH2_MOUSE Cadherin-2 OS=Mus musculus GN=Cdh2 PE=1 SV=2	4	3	2	5	3	2	1
P15209	P15209	sp|P15209	d1000	d1000.a1	d1000.a1.a1	sp|P15209-3|NTRK2_MOUSE Isoform L1 of BDNF/NT-3 growth factors receptor OS=Mus musculus GN=Ntrk2	0	3	2	0	0	0	0
P15508	P15508	sp|P15508	b12	b12.a6	b12.a6.a1	sp|P15508|SPTB1_MOUSE Spectrin beta chain, erythrocytic OS=Mus musculus GN=Sptb PE=1 SV=4	4	4	3	3	4	3	5
P15532	P15532	sp|P15532	c214	c214.a1	c214.a1.a1	sp|P15532|NDKA_MOUSE Nucleoside diphosphate kinase A OS=Mus musculus GN=Nme1 PE=1 SV=1	10	8	16	12	10	20	15
P15864	P15864	sp|P15864	c539	c539.a1	c539.a1.a1	sp|P15864|H12_MOUSE Histone H1.2 OS=Mus musculus GN=Hist1h1c PE=1 SV=2	4	2	3	2	3	6	3
P16054	P16054	sp|P16054	a5	a5.b10	a5.b10.a1	sp|P16054|KPCE_MOUSE Protein kinase C epsilon type OS=Mus musculus GN=Prkce PE=1 SV=1	1	2	4	4	2	4	3
P16125	P16125	sp|P16125	b91	b91.a2	b91.a2.a1	sp|P16125|LDHB_MOUSE L-lactate dehydrogenase B chain OS=Mus musculus GN=Ldhb PE=1 SV=2	13	18	20	18	12	20	14
P16254	P16254	sp|P16254	d1847	d1847.a1	d1847.a1.a1	sp|P16254|SRP14_MOUSE Signal recognition particle 14 kDa protein OS=Mus musculus GN=Srp14 PE=1 SV=1	1	0	1	1	0	1	1
P16330	P16330	sp|P16330	b21	b21.a1	b21.a1.a1	sp|P16330-2|CN37_MOUSE Isoform CNPI of 2',3'-cyclic-nucleotide 3'-phosphodiesterase OS=Mus musculus GN=Cnp	38	36	47	66	44	57	36
P16332	P16332	sp|P16332	c859	c859.a1	c859.a1.a1	sp|P16332|MUTA_MOUSE Methylmalonyl-CoA mutase, mitochondrial OS=Mus musculus GN=Mut PE=1 SV=2	2	5	4	1	1	3	2
P16388	P16388	sp|P16388	c442	c442.a1	c442.a1.a1	sp|P16388|KCNA1_MOUSE Potassium voltage-gated channel subfamily A member 1 OS=Mus musculus GN=Kcna1 PE=1 SV=1	6	6	7	7	4	6	4
P16390	P16390	sp|P16390	c442	c442.a3	c442.a3.a1	sp|P16390|KCNA3_MOUSE Potassium voltage-gated channel subfamily A member 3 OS=Mus musculus GN=Kcna3 PE=1 SV=3	5	3	6	4	4	5	3
P16460	P16460	sp|P16460	d1896	d1896.a1	d1896.a1.a1	sp|P16460|ASSY_MOUSE Argininosuccinate synthase OS=Mus musculus GN=Ass1 PE=1 SV=1	1	0	0	0	0	3	3
P16546	P16546	sp|P16546	b18	b18.a1	b18.a1.a1	sp|P16546|SPTN1_MOUSE Spectrin alpha chain, non-erythrocytic 1 OS=Mus musculus GN=Sptan1 PE=1 SV=4	56	63	58	71	41	32	45
P16546	P16546	sp|P16546	b18	b18.a2	b18.a2.a1	sp|P16546-2|SPTN1_MOUSE Isoform 2 of Spectrin alpha chain, non-erythrocytic 1 OS=Mus musculus GN=Sptan1	55	61	57	69	41	32	45
P16627	P16627	sp|P16627	a2	a2.b10	a2.b10.a1	sp|P16627|HS71L_MOUSE Heat shock 70 kDa protein 1-like OS=Mus musculus GN=Hspa1l PE=1 SV=4	13	20	14	8	4	8	8
P16858	P16858	sp|P16858	b41	b41.a1	b41.a1.a1	sp|P16858|G3P_MOUSE Glyceraldehyde-3-phosphate dehydrogenase OS=Mus musculus GN=Gapdh PE=1 SV=2	55	58	65	54	41	76	59
P17047	P17047	sp|P17047	d1786	d1786.a1	d1786.a1.a1	sp|P17047-2|LAMP2_MOUSE Isoform LAMP-2B of Lysosome-associated membrane glycoprotein 2 OS=Mus musculus GN=Lamp2	3	0	1	0	0	2	3
P17156	P17156	sp|P17156	a2	a2.a6	a2.a6.a1	sp|P17156|HSP72_MOUSE Heat shock-related 70 kDa protein 2 OS=Mus musculus GN=Hspa2 PE=1 SV=2	31	39	23	22	11	19	17
P17182	P17182	sp|P17182	b51	b51.a1	b51.a1.a1	sp|P17182|ENOA_MOUSE Alpha-enolase OS=Mus musculus GN=Eno1 PE=1 SV=3	37	27	34	26	24	32	37
P17183	P17183	sp|P17183	b51	b51.a2	b51.a2.a1	sp|P17183|ENOG_MOUSE Gamma-enolase OS=Mus musculus GN=Eno2 PE=1 SV=2	35	25	30	24	14	22	24
P17426	P17426	sp|P17426	b29	b29.a1	b29.a1.a1	sp|P17426-2|AP2A1_MOUSE Isoform B of AP-2 complex subunit alpha-1 OS=Mus musculus GN=Ap2a1	71	72	61	81	44	42	51
P17427	P17427	sp|P17427	b29	b29.a2	b29.a2.a1	sp|P17427|AP2A2_MOUSE AP-2 complex subunit alpha-2 OS=Mus musculus GN=Ap2a2 PE=1 SV=2	50	51	69	48	41	44	43
P17665	P17665	sp|P17665	d1659	d1659.a1	d1659.a1.a1	sp|P17665|COX7C_MOUSE Cytochrome c oxidase subunit 7C, mitochondrial OS=Mus musculus GN=Cox7c PE=1 SV=1	1	0	0	0	4	0	0
P17710	P17710	sp|P17710	b31	b31.a1	b31.a1.a1	sp|P17710-3|HXK1_MOUSE Isoform HK1 of Hexokinase-1 OS=Mus musculus GN=Hk1	105	100	111	81	52	69	72
P17710	P17710	sp|P17710	b31	b31.a2	b31.a2.a1	sp|P17710-2|HXK1_MOUSE Isoform HK1-SB of Hexokinase-1 OS=Mus musculus GN=Hk1	100	93	102	76	49	64	67
P17742	P17742	sp|P17742	b61	b61.a1	b61.a1.a1	sp|P17742|PPIA_MOUSE Peptidyl-prolyl cis-trans isomerase A OS=Mus musculus GN=Ppia PE=1 SV=2	19	19	27	14	29	35	37
P17751	P17751	sp|P17751	c241	c241.a1	c241.a1.a1	sp|P17751|TPIS_MOUSE Triosephosphate isomerase OS=Mus musculus GN=Tpi1 PE=1 SV=4	11	9	15	9	12	22	15
P17809	P17809	sp|P17809	d1019	d1019.a1	d1019.a1.a1	sp|P17809|GTR1_MOUSE Solute carrier family 2, facilitated glucose transporter member 1 OS=Mus musculus GN=Slc2a1 PE=1 SV=4	1	3	4	7	2	2	6
P17879	P17879	sp|P17879	a2	a2.b11	a2.b11.a1	sp|P17879|HS71B_MOUSE Heat shock 70 kDa protein 1B OS=Mus musculus GN=Hspa1b PE=1 SV=3	12	19	15	8	3	8	8
P18052	P18052	sp|P18052	c995	c995.a1	c995.a1.a1	sp|P18052-2|PTPRA_MOUSE Isoform 2 of Receptor-type tyrosine-protein phosphatase alpha OS=Mus musculus GN=Ptpra	0	0	2	4	1	1	1
P18242	P18242	sp|P18242	d1162	d1162.a1	d1162.a1.a1	sp|P18242|CATD_MOUSE Cathepsin D OS=Mus musculus GN=Ctsd PE=1 SV=1	1	1	3	1	2	1	2
P18572	P18572	sp|P18572	c357	c357.a1	c357.a1.a1	sp|P18572-2|BASI_MOUSE Isoform 2 of Basigin OS=Mus musculus GN=Bsg	7	9	9	11	9	13	7
P18760	P18760	sp|P18760	b67	b67.a1	b67.a1.a1	sp|P18760|COF1_MOUSE Cofilin-1 OS=Mus musculus GN=Cfl1 PE=1 SV=3	25	24	32	24	27	27	18
P18872	P18872	sp|P18872	b10	b10.a1	b10.a1.a1	sp|P18872|GNAO_MOUSE Guanine nucleotide-binding protein G(o) subunit alpha OS=Mus musculus GN=Gnao1 PE=1 SV=3	65	70	82	73	57	92	77
P19096	P19096	sp|P19096	c171	c171.a1	c171.a1.a1	sp|P19096|FAS_MOUSE Fatty acid synthase OS=Mus musculus GN=Fasn PE=1 SV=2	12	15	17	17	12	13	18
P19157	P19157	sp|P19157	c544	c544.a1	c544.a1.a1	sp|P19157|GSTP1_MOUSE Glutathione S-transferase P 1 OS=Mus musculus GN=Gstp1 PE=1 SV=2	6	4	5	8	7	5	5
P19253	P19253	sp|P19253	c540	c540.a1	c540.a1.a1	sp|P19253|RL13A_MOUSE 60S ribosomal protein L13a OS=Mus musculus GN=Rpl13a PE=1 SV=4	7	7	7	7	6	5	8
P19258	P19258	sp|P19258	d2021	d2021.a1	d2021.a1.a1	sp|P19258|MPV17_MOUSE Protein Mpv17 OS=Mus musculus GN=Mpv17 PE=1 SV=1	0	0	0	0	0	1	1
P19536	P19536	sp|P19536	c250	c250.a1	c250.a1.a1	sp|P19536|COX5B_MOUSE Cytochrome c oxidase subunit 5B, mitochondrial OS=Mus musculus GN=Cox5b PE=1 SV=1	5	7	14	8	9	8	12
P19783	P19783	sp|P19783	c183	c183.a1	c183.a1.a1	sp|P19783|COX41_MOUSE Cytochrome c oxidase subunit 4 isoform 1, mitochondrial OS=Mus musculus GN=Cox4i1 PE=1 SV=2	15	14	24	14	13	19	16
P20029	P20029	sp|P20029	a2	a2.a8	a2.a8.a1	sp|P20029|GRP78_MOUSE 78 kDa glucose-regulated protein OS=Mus musculus GN=Hspa5 PE=1 SV=3	15	36	19	4	4	7	10
P20108	P20108	sp|P20108	c265	c265.a1	c265.a1.a1	sp|P20108|PRDX3_MOUSE Thioredoxin-dependent peroxide reductase, mitochondrial OS=Mus musculus GN=Prdx3 PE=1 SV=1	7	9	12	12	12	14	16
P20357	P20357	sp|P20357	b77	b77.a1	b77.a1.a1	sp|P20357|MTAP2_MOUSE Microtubule-associated protein 2 OS=Mus musculus GN=Map2 PE=1 SV=2	3	5	6	7	3	0	9
P20444	P20444	sp|P20444	a5	a5.a8	a5.a8.a1	sp|P20444|KPCA_MOUSE Protein kinase C alpha type OS=Mus musculus GN=Prkca PE=1 SV=3	12	14	11	13	9	13	13
P20917	P20917	sp|P20917	c543	c543.a1	c543.a1.a1	sp|P20917|MAG_MOUSE Myelin-associated glycoprotein OS=Mus musculus GN=Mag PE=1 SV=2	6	8	6	10	3	4	5
P21107	P21107	sp|P21107	c191	c191.a1	c191.a1.a1	sp|P21107-2|TPM3_MOUSE Isoform 2 of Tropomyosin alpha-3 chain OS=Mus musculus GN=Tpm3	9	8	10	4	4	14	9
P21107	P21107	sp|P21107	c191	c191.a2	c191.a2.a1	sp|P21107|TPM3_MOUSE Tropomyosin alpha-3 chain OS=Mus musculus GN=Tpm3 PE=1 SV=3	8	9	9	3	3	12	6
P21126	P21126	sp|P21126	d1931	d1931.a1	d1931.a1.a1	sp|P21126|UBL4A_MOUSE Ubiquitin-like protein 4A OS=Mus musculus GN=Ubl4a PE=1 SV=1	0	0	0	0	0	0	0
P21278	P21278	sp|P21278	b10	b10.a9	b10.a9.a1	sp|P21278|GNA11_MOUSE Guanine nucleotide-binding protein subunit alpha-11 OS=Mus musculus GN=Gna11 PE=1 SV=1	11	17	15	19	12	23	21
P21279	P21279	sp|P21279	b10	b10.a6	b10.a6.a1	sp|P21279|GNAQ_MOUSE Guanine nucleotide-binding protein G(q) subunit alpha OS=Mus musculus GN=Gnaq PE=1 SV=4	17	22	18	22	19	24	18
P21460	P21460	sp|P21460	c613	c613.a1	c613.a1.a1	sp|P21460|CYTC_MOUSE Cystatin-C OS=Mus musculus GN=Cst3 PE=1 SV=2	3	5	6	4	7	4	6
P21619	P21619	sp|P21619	c248	c248.a3	c248.a3.a1	sp|P21619|LMNB2_MOUSE Lamin-B2 OS=Mus musculus GN=Lmnb2 PE=1 SV=2	2	3	0	1	1	2	1
P21661	P21661	sp|P21661	d2359	d2359.a1	d2359.a1.a1	sp|P21661|NEC2_MOUSE Neuroendocrine convertase 2 OS=Mus musculus GN=Pcsk2 PE=1 SV=1	0	0	0	0	0	0	0
P21836	P21836	sp|P21836	d1945	d1945.a1	d1945.a1.a1	sp|P21836|ACES_MOUSE Acetylcholinesterase OS=Mus musculus GN=Ache PE=1 SV=1	2	1	1	2	0	1	1
P21995	P21995	sp|P21995	d2034	d2034.a1	d2034.a1.a1	sp|P21995|EMB_MOUSE Embigin OS=Mus musculus GN=Emb PE=1 SV=2	1	0	0	0	0	0	1
P22315	P22315	sp|P22315	d1029	d1029.a1	d1029.a1.a1	sp|P22315|HEMH_MOUSE Ferrochelatase, mitochondrial OS=Mus musculus GN=Fech PE=1 SV=2	3	2	3	0	2	4	6
P22723	P22723	sp|P22723	d1254	d1254.a1	d1254.a1.a1	sp|P22723-2|GBRG2_MOUSE Isoform 2S of Gamma-aminobutyric acid receptor subunit gamma-2 OS=Mus musculus GN=Gabrg2	4	3	3	6	2	2	4
P22752	P22752	sp|P22752	b56	b56.a5	b56.a5.a1	sp|P22752|H2A1_MOUSE Histone H2A type 1 OS=Mus musculus GN=Hist1h2ab PE=1 SV=3	11	8	8	9	11	15	14
P22892	P22892	sp|P22892	c440	c440.a1	c440.a1.a1	sp|P22892|AP1G1_MOUSE AP-1 complex subunit gamma-1 OS=Mus musculus GN=Ap1g1 PE=1 SV=3	8	10	7	7	4	8	5
P23116	P23116	sp|P23116	c785	c785.a1	c785.a1.a1	sp|P23116|EIF3A_MOUSE Eukaryotic translation initiation factor 3 subunit A OS=Mus musculus GN=Eif3a PE=1 SV=5	2	3	6	6	3	3	4
P23198	P23198	sp|P23198	d1470	d1470.a1	d1470.a1.a1	sp|P23198|CBX3_MOUSE Chromobox protein homolog 3 OS=Mus musculus GN=Cbx3 PE=1 SV=2	0	1	0	0	1	1	0
P23242	P23242	sp|P23242	c397	c397.a1	c397.a1.a1	sp|P23242|CXA1_MOUSE Gap junction alpha-1 protein OS=Mus musculus GN=Gja1 PE=1 SV=2	7	9	6	7	6	17	6
P23492	P23492	sp|P23492	c929	c929.a1	c929.a1.a1	sp|P23492|PNPH_MOUSE Purine nucleoside phosphorylase OS=Mus musculus GN=Pnp PE=1 SV=2	3	2	7	1	1	2	1
P23506	P23506	sp|P23506	d1005	d1005.a1	d1005.a1.a1	sp|P23506-2|PIMT_MOUSE Isoform 2 of Protein-L-isoaspartate(D-aspartate) O-methyltransferase OS=Mus musculus GN=Pcmt1	2	2	1	0	0	3	3
P23818	P23818	sp|P23818	b48	b48.a4	b48.a4.a1	sp|P23818|GRIA1_MOUSE Glutamate receptor 1 OS=Mus musculus GN=Gria1 PE=1 SV=1	10	15	13	10	7	12	9
P23819	P23819	sp|P23819	b48	b48.a1	b48.a1.a1	sp|P23819-4|GRIA2_MOUSE Isoform 4 of Glutamate receptor 2 OS=Mus musculus GN=Gria2	37	44	47	38	31	39	31
P23819	P23819	sp|P23819	b48	b48.a2	b48.a2.a1	sp|P23819-3|GRIA2_MOUSE Isoform 3 of Glutamate receptor 2 OS=Mus musculus GN=Gria2	37	43	47	38	31	40	31
P24270	P24270	sp|P24270	d1425	d1425.a1	d1425.a1.a1	sp|P24270|CATA_MOUSE Catalase OS=Mus musculus GN=Cat PE=1 SV=4	0	0	3	1	2	1	4
P24369	P24369	sp|P24369	b61	b61.a2	b61.a2.a1	sp|P24369|PPIB_MOUSE Peptidyl-prolyl cis-trans isomerase B OS=Mus musculus GN=Ppib PE=1 SV=2	11	6	7	4	10	10	13
P24472	P24472	sp|P24472	d1437	d1437.a1	d1437.a1.a1	sp|P24472|GSTA4_MOUSE Glutathione S-transferase A4 OS=Mus musculus GN=Gsta4 PE=1 SV=3	1	0	1	1	0	1	0
P24527	P24527	sp|P24527	d1061	d1061.a1	d1061.a1.a1	sp|P24527|LKHA4_MOUSE Leukotriene A-4 hydrolase OS=Mus musculus GN=Lta4h PE=1 SV=4	5	2	10	1	1	3	5
P24668	P24668	sp|P24668	d2273	d2273.a1	d2273.a1.a1	sp|P24668|MPRD_MOUSE Cation-dependent mannose-6-phosphate receptor OS=Mus musculus GN=M6pr PE=1 SV=1	0	0	1	0	0	0	0
P25444	P25444	sp|P25444	c360	c360.a1	c360.a1.a1	sp|P25444|RS2_MOUSE 40S ribosomal protein S2 OS=Mus musculus GN=Rps2 PE=1 SV=3	10	9	14	9	11	15	7
P25911	P25911	sp|P25911	c105	c105.a7	c105.a7.a1	sp|P25911-2|LYN_MOUSE Isoform 2 of Tyrosine-protein kinase Lyn OS=Mus musculus GN=Lyn	1	1	3	0	1	0	1
P26039	P26039	sp|P26039	c284	c284.a2	c284.a2.a1	sp|P26039|TLN1_MOUSE Talin-1 OS=Mus musculus GN=Tln1 PE=1 SV=2	3	3	3	1	3	2	4
P26040	P26040	sp|P26040	c270	c270.a1	c270.a1.a1	sp|P26040|EZRI_MOUSE Ezrin OS=Mus musculus GN=Ezr PE=1 SV=3	6	13	11	7	4	6	5
P26041	P26041	sp|P26041	c270	c270.a3	c270.a3.a1	sp|P26041|MOES_MOUSE Moesin OS=Mus musculus GN=Msn PE=1 SV=3	7	5	10	6	3	8	4
P26043	P26043	sp|P26043	c270	c270.a2	c270.a2.a1	sp|P26043|RADI_MOUSE Radixin OS=Mus musculus GN=Rdx PE=1 SV=3	6	10	9	7	5	5	4
P26048	P26048	sp|P26048	c437	c437.a2	c437.a2.a1	sp|P26048|GBRA2_MOUSE Gamma-aminobutyric acid receptor subunit alpha-2 OS=Mus musculus GN=Gabra2 PE=1 SV=1	3	5	2	3	3	3	4
P26049	P26049	sp|P26049	c437	c437.a3	c437.a3.a1	sp|P26049|GBRA3_MOUSE Gamma-aminobutyric acid receptor subunit alpha-3 OS=Mus musculus GN=Gabra3 PE=1 SV=1	3	3	1	2	3	3	3
P26231	P26231	sp|P26231	b52	b52.a6	b52.a6.a1	sp|P26231|CTNA1_MOUSE Catenin alpha-1 OS=Mus musculus GN=Ctnna1 PE=1 SV=1	3	3	3	3	1	1	1
P26350	P26350	sp|P26350	d1674	d1674.a1	d1674.a1.a1	sp|P26350|PTMA_MOUSE Prothymosin alpha OS=Mus musculus GN=Ptma PE=1 SV=2	0	0	0	0	0	0	0
P26443	P26443	sp|P26443	b64	b64.a1	b64.a1.a1	sp|P26443|DHE3_MOUSE Glutamate dehydrogenase 1, mitochondrial OS=Mus musculus GN=Glud1 PE=1 SV=1	38	41	59	52	38	38	49
P26516	P26516	sp|P26516	d1448	d1448.a1	d1448.a1.a1	sp|P26516|PSMD7_MOUSE 26S proteasome non-ATPase regulatory subunit 7 OS=Mus musculus GN=Psmd7 PE=1 SV=2	0	2	2	3	1	3	1
P26618	P26618	sp|P26618	b19	b19.b11	b19.b11.a1	sp|P26618|PGFRA_MOUSE Platelet-derived growth factor receptor alpha OS=Mus musculus GN=Pdgfra PE=1 SV=3	1	0	3	1	0	1	1
P26638	P26638	sp|P26638	d1109	d1109.a1	d1109.a1.a1	sp|P26638|SYSC_MOUSE Serine--tRNA ligase, cytoplasmic OS=Mus musculus GN=Sars PE=1 SV=3	1	1	3	2	1	2	4
P26645	P26645	sp|P26645	c447	c447.a1	c447.a1.a1	sp|P26645|MARCS_MOUSE Myristoylated alanine-rich C-kinase substrate OS=Mus musculus GN=Marcks PE=1 SV=2	4	15	7	4	2	5	4
P26883	P26883	sp|P26883	d1119	d1119.a1	d1119.a1.a1	sp|P26883|FKB1A_MOUSE Peptidyl-prolyl cis-trans isomerase FKBP1A OS=Mus musculus GN=Fkbp1a PE=1 SV=2	1	2	3	2	2	3	2
P27048	P27048	sp|P27048	d1628	d1628.a1	d1628.a1.a1	sp|P27048|RSMB_MOUSE Small nuclear ribonucleoprotein-associated protein B OS=Mus musculus GN=Snrpb PE=1 SV=1	2	2	1	1	1	2	1
P27546	P27546	sp|P27546	c633	c633.a1	c633.a1.a1	sp|P27546-2|MAP4_MOUSE Isoform 2 of Microtubule-associated protein 4 OS=Mus musculus GN=Map4	0	1	1	0	0	0	0
P27546	P27546	sp|P27546	c633	c633.a2	c633.a2.a1	sp|P27546-4|MAP4_MOUSE Isoform 4 of Microtubule-associated protein 4 OS=Mus musculus GN=Map4	0	1	1	0	0	0	0
P27601	P27601	sp|P27601	b10	b10.a7	b10.a7.a1	sp|P27601|GNA13_MOUSE Guanine nucleotide-binding protein subunit alpha-13 OS=Mus musculus GN=Gna13 PE=1 SV=1	12	14	16	16	13	20	16
P27612	P27612	sp|P27612	d1739	d1739.a1	d1739.a1.a1	sp|P27612|PLAP_MOUSE Phospholipase A-2-activating protein OS=Mus musculus GN=Plaa PE=1 SV=4	1	3	0	0	0	0	3
P27659	P27659	sp|P27659	c619	c619.a1	c619.a1.a1	sp|P27659|RL3_MOUSE 60S ribosomal protein L3 OS=Mus musculus GN=Rpl3 PE=1 SV=3	6	7	9	3	2	5	3
P27661	P27661	sp|P27661	b56	b56.a7	b56.a7.a1	sp|P27661|H2AX_MOUSE Histone H2AX OS=Mus musculus GN=H2afx PE=1 SV=2	11	4	3	7	5	16	11
P27671	P27671	sp|P27671	d1404	d1404.a2	d1404.a2.a1	sp|P27671|RGRF1_MOUSE Ras-specific guanine nucleotide-releasing factor 1 OS=Mus musculus GN=Rasgrf1 PE=1 SV=2	0	2	0	0	0	0	0
P27773	P27773	sp|P27773	c222	c222.a1	c222.a1.a1	sp|P27773|PDIA3_MOUSE Protein disulfide-isomerase A3 OS=Mus musculus GN=Pdia3 PE=1 SV=2	14	13	17	10	5	13	16
P28028	P28028	sp|P28028	d1177	d1177.a2	d1177.a2.a1	sp|P28028|BRAF_MOUSE Serine/threonine-protein kinase B-raf OS=Mus musculus GN=Braf PE=1 SV=3	2	1	1	0	0	1	1
P28271	P28271	sp|P28271	d1422	d1422.a1	d1422.a1.a1	sp|P28271|ACOC_MOUSE Cytoplasmic aconitate hydratase OS=Mus musculus GN=Aco1 PE=1 SV=3	0	1	2	3	0	0	1
P28352	P28352	sp|P28352	d1772	d1772.a1	d1772.a1.a1	sp|P28352|APEX1_MOUSE DNA-(apurinic or apyrimidinic site) lyase OS=Mus musculus GN=Apex1 PE=1 SV=2	1	2	0	1	1	2	0
P28481	P28481	sp|P28481	d2411	d2411.a1	d2411.a1.a1	sp|P28481-1|CO2A1_MOUSE|reversed Isoform 2 of Collagen alpha-1(II) chain OS=Mus musculus GN=Col2a1	0	0	0	0	2	0	0
P28652	P28652	sp|P28652	b14	b14.a2	b14.a2.a1	sp|P28652|KCC2B_MOUSE Calcium/calmodulin-dependent protein kinase type II subunit beta OS=Mus musculus GN=Camk2b PE=1 SV=2	48	52	43	48	37	48	50
P28656	P28656	sp|P28656	d1171	d1171.a1	d1171.a1.a1	sp|P28656|NP1L1_MOUSE Nucleosome assembly protein 1-like 1 OS=Mus musculus GN=Nap1l1 PE=1 SV=2	1	1	1	1	0	0	4
P28658	P28658	sp|P28658	d1159	d1159.a1	d1159.a1.a1	sp|P28658|ATX10_MOUSE Ataxin-10 OS=Mus musculus GN=Atxn10 PE=1 SV=2	4	4	4	3	2	3	2
P28660	P28660	sp|P28660	c164	c164.a1	c164.a1.a1	sp|P28660|NCKP1_MOUSE Nck-associated protein 1 OS=Mus musculus GN=Nckap1 PE=1 SV=2	19	24	30	18	14	10	25
P28661	P28661	sp|P28661	c157	c157.a2	c157.a2.a1	sp|P28661-2|SEPT4_MOUSE Isoform 2 of Septin-4 OS=Mus musculus GN=Sept4	3	3	7	6	2	8	5
P28663	P28663	sp|P28663	b70	b70.a1	b70.a1.a1	sp|P28663|SNAB_MOUSE Beta-soluble NSF attachment protein OS=Mus musculus GN=Napb PE=1 SV=2	32	19	26	36	20	38	21
P28667	P28667	sp|P28667	d1641	d1641.a1	d1641.a1.a1	sp|P28667|MRP_MOUSE MARCKS-related protein OS=Mus musculus GN=Marcksl1 PE=1 SV=2	0	0	0	0	0	0	1
P28738	P28738	sp|P28738	c378	c378.a1	c378.a1.a1	sp|P28738|KIF5C_MOUSE Kinesin heavy chain isoform 5C OS=Mus musculus GN=Kif5c PE=1 SV=3	3	5	8	6	1	1	3
P28740	P28740	sp|P28740	c464	c464.a1	c464.a1.a1	sp|P28740-1|KIF2A_MOUSE Isoform 1 of Kinesin-like protein KIF2A OS=Mus musculus GN=Kif2a	7	7	8	7	3	4	6
P28798	P28798	sp|P28798	d1863	d1863.a1	d1863.a1.a1	sp|P28798|GRN_MOUSE Granulins OS=Mus musculus GN=Grn PE=1 SV=2	0	0	1	0	0	0	0
P28867	P28867	sp|P28867	a5	a5.b11	a5.b11.a1	sp|P28867-2|KPCD_MOUSE Isoform 2 of Protein kinase C delta type OS=Mus musculus GN=Prkcd	2	3	5	2	1	3	2
P29341	P29341	sp|P29341	c407	c407.a1	c407.a1.a1	sp|P29341|PABP1_MOUSE Polyadenylate-binding protein 1 OS=Mus musculus GN=Pabpc1 PE=1 SV=2	7	16	10	4	4	3	4
P29387	P29387	sp|P29387	b22	b22.a3	b22.a3.a1	sp|P29387|GBB4_MOUSE Guanine nucleotide-binding protein subunit beta-4 OS=Mus musculus GN=Gnb4 PE=1 SV=4	37	32	39	46	35	48	31
P29391	P29391	sp|P29391	d1530	d1530.a1	d1530.a1.a1	sp|P29391|FRIL1_MOUSE Ferritin light chain 1 OS=Mus musculus GN=Ftl1 PE=1 SV=2	0	0	0	1	1	1	1
P29533	P29533	sp|P29533	d1112	d1112.a1	d1112.a1.a1	sp|P29533|VCAM1_MOUSE Vascular cell adhesion protein 1 OS=Mus musculus GN=Vcam1 PE=1 SV=1	2	2	1	1	0	0	3
P29758	P29758	sp|P29758	c382	c382.a1	c382.a1.a1	sp|P29758|OAT_MOUSE Ornithine aminotransferase, mitochondrial OS=Mus musculus GN=Oat PE=1 SV=1	5	7	9	7	5	6	4
P30275	P30275	sp|P30275	b19	b19.a2	b19.a2.a1	sp|P30275|KCRU_MOUSE Creatine kinase U-type, mitochondrial OS=Mus musculus GN=Ckmt1 PE=1 SV=1	31	27	34	25	19	39	30
P30416	P30416	sp|P30416	d2393	d2393.a1	d2393.a1.a1	sp|P30416|FKBP4_MOUSE Peptidyl-prolyl cis-trans isomerase FKBP4 OS=Mus musculus GN=Fkbp4 PE=1 SV=5	0	0	2	0	0	0	0
P30681	P30681	sp|P30681	c641	c641.a2	c641.a2.a1	sp|P30681|HMGB2_MOUSE High mobility group protein B2 OS=Mus musculus GN=Hmgb2 PE=1 SV=3	1	2	1	2	2	2	1
P30999	P30999	sp|P30999	d1219	d1219.a1	d1219.a1.a1	sp|P30999|CTND1_MOUSE Catenin delta-1 OS=Mus musculus GN=Ctnnd1 PE=1 SV=2	0	0	5	2	0	1	0
P31230	P31230	sp|P31230	d2200	d2200.a1	d2200.a1.a1	sp|P31230|AIMP1_MOUSE Aminoacyl tRNA synthase complex-interacting multifunctional protein 1 OS=Mus musculus GN=Aimp1 PE=1 SV=2	0	0	0	0	0	0	0
P31324	P31324	sp|P31324	c146	c146.a1	c146.a1.a1	sp|P31324|KAP3_MOUSE cAMP-dependent protein kinase type II-beta regulatory subunit OS=Mus musculus GN=Prkar2b PE=1 SV=3	20	23	18	22	14	19	20
P31648	P31648	sp|P31648	c152	c152.a1	c152.a1.a1	sp|P31648|SC6A1_MOUSE Sodium- and chloride-dependent GABA transporter 1 OS=Mus musculus GN=Slc6a1 PE=1 SV=2	22	22	22	20	22	24	25
P31650	P31650	sp|P31650	c115	c115.a1	c115.a1.a1	sp|P31650|S6A11_MOUSE Sodium- and chloride-dependent GABA transporter 3 OS=Mus musculus GN=Slc6a11 PE=1 SV=2	29	18	22	32	20	24	28
P31786	P31786	sp|P31786	d1266	d1266.a1	d1266.a1.a1	sp|P31786|ACBP_MOUSE Acyl-CoA-binding protein OS=Mus musculus GN=Dbi PE=1 SV=2	0	0	0	2	0	0	2
P31938	P31938	sp|P31938	c596	c596.a1	c596.a1.a1	sp|P31938|MP2K1_MOUSE Dual specificity mitogen-activated protein kinase kinase 1 OS=Mus musculus GN=Map2k1 PE=1 SV=2	3	3	5	4	4	6	4
P32020	P32020	sp|P32020	d1021	d1021.a1	d1021.a1.a1	sp|P32020|NLTP_MOUSE Non-specific lipid-transfer protein OS=Mus musculus GN=Scp2 PE=1 SV=3	1	1	3	0	1	2	2
P32037	P32037	sp|P32037	c431	c431.a1	c431.a1.a1	sp|P32037|GTR3_MOUSE Solute carrier family 2, facilitated glucose transporter member 3 OS=Mus musculus GN=Slc2a3 PE=1 SV=1	3	3	5	5	4	5	6
P32067	P32067	sp|P32067	d1732	d1732.a1	d1732.a1.a1	sp|P32067|LA_MOUSE Lupus La protein homolog OS=Mus musculus GN=Ssb PE=1 SV=1	1	2	0	0	1	3	1
P32233	P32233	sp|P32233	d1251	d1251.a1	d1251.a1.a1	sp|P32233|DRG1_MOUSE Developmentally-regulated GTP-binding protein 1 OS=Mus musculus GN=Drg1 PE=1 SV=1	1	3	4	2	1	3	2
P32848	P32848	sp|P32848	d2118	d2118.a1	d2118.a1.a1	sp|P32848|PRVA_MOUSE Parvalbumin alpha OS=Mus musculus GN=Pvalb PE=1 SV=3	0	0	1	0	0	0	0
P32883	P32883	sp|P32883	a3	a3.b32	a3.b32.a1	sp|P32883-2|RASK_MOUSE Isoform 2B of GTPase KRas OS=Mus musculus GN=Kras	12	7	7	6	8	5	7
P32921	P32921	sp|P32921	d1453	d1453.a1	d1453.a1.a1	sp|P32921-2|SYWC_MOUSE Isoform 2 of Tryptophan--tRNA ligase, cytoplasmic OS=Mus musculus GN=Wars	2	1	4	4	0	1	3
P33173	P33173	sp|P33173	c954	c954.a1	c954.a1.a1	sp|P33173|KIF1A_MOUSE Kinesin-like protein KIF1A OS=Mus musculus GN=Kif1a PE=1 SV=2	2	4	2	2	1	2	3
P34022	P34022	sp|P34022	d1607	d1607.a1	d1607.a1.a1	sp|P34022|RANG_MOUSE Ran-specific GTPase-activating protein OS=Mus musculus GN=Ranbp1 PE=1 SV=2	1	1	0	1	0	0	0
P34152	P34152	sp|P34152	d1986	d1986.a1	d1986.a1.a1	sp|P34152-2|FAK1_MOUSE Isoform 2 of Focal adhesion kinase 1 OS=Mus musculus GN=Ptk2	1	1	1	1	0	0	1
P34884	P34884	sp|P34884	c860	c860.a1	c860.a1.a1	sp|P34884|MIF_MOUSE Macrophage migration inhibitory factor OS=Mus musculus GN=Mif PE=1 SV=2	4	2	2	4	4	2	7
P35235	P35235	sp|P35235	d1381	d1381.a1	d1381.a1.a1	sp|P35235|PTN11_MOUSE Tyrosine-protein phosphatase non-receptor type 11 OS=Mus musculus GN=Ptpn11 PE=1 SV=2	2	0	3	2	0	2	1
P35278	P35278	sp|P35278	b52	b52.a2	b52.a2.a1	sp|P35278|RAB5C_MOUSE Ras-related protein Rab-5C OS=Mus musculus GN=Rab5c PE=1 SV=2	10	11	16	11	15	19	13
P35279	P35279	sp|P35279	a3	a3.b10	a3.b10.a1	sp|P35279|RAB6A_MOUSE Ras-related protein Rab-6A OS=Mus musculus GN=Rab6a PE=1 SV=4	24	24	28	23	26	31	19
P35282	P35282	sp|P35282	a3	a3.b31	a3.b31.a1	sp|P35282|RAB21_MOUSE Ras-related protein Rab-21 OS=Mus musculus GN=Rab21 PE=1 SV=4	7	6	7	6	10	11	8
P35283	P35283	sp|P35283	a3	a3.b17	a3.b17.a1	sp|P35283|RAB12_MOUSE Ras-related protein Rab-12 OS=Mus musculus GN=Rab12 PE=1 SV=3	16	18	16	19	17	23	17
P35285	P35285	sp|P35285	c960	c960.a2	c960.a2.a1	sp|P35285|RB22A_MOUSE Ras-related protein Rab-22A OS=Mus musculus GN=Rab22a PE=1 SV=2	0	0	0	1	3	1	0
P35288	P35288	sp|P35288	d1135	d1135.a1	d1135.a1.a1	sp|P35288|RAB23_MOUSE Ras-related protein Rab-23 OS=Mus musculus GN=Rab23 PE=1 SV=2	4	2	0	0	0	4	3
P35290	P35290	sp|P35290	c579	c579.a1	c579.a1.a1	sp|P35290|RAB24_MOUSE Ras-related protein Rab-24 OS=Mus musculus GN=Rab24 PE=1 SV=2	5	7	5	4	4	6	6
P35293	P35293	sp|P35293	a3	a3.b29	a3.b29.a1	sp|P35293|RAB18_MOUSE Ras-related protein Rab-18 OS=Mus musculus GN=Rab18 PE=1 SV=2	11	9	10	7	8	7	8
P35436	P35436	sp|P35436	c259	c259.a2	c259.a2.a1	sp|P35436|NMDE1_MOUSE Glutamate receptor ionotropic, NMDA 2A OS=Mus musculus GN=Grin2a PE=1 SV=2	2	5	4	6	2	2	4
P35438	P35438	sp|P35438	c339	c339.a1	c339.a1.a1	sp|P35438|NMDZ1_MOUSE Glutamate receptor ionotropic, NMDA 1 OS=Mus musculus GN=Grin1 PE=1 SV=1	10	8	9	10	8	10	5
P35486	P35486	sp|P35486	c103	c103.a1	c103.a1.a1	sp|P35486|ODPA_MOUSE Pyruvate dehydrogenase E1 component subunit alpha, somatic form, mitochondrial OS=Mus musculus GN=Pdha1 PE=1 SV=1	23	29	26	23	22	40	37
P35505	P35505	sp|P35505	d1886	d1886.a1	d1886.a1.a1	sp|P35505|FAAA_MOUSE Fumarylacetoacetase OS=Mus musculus GN=Fah PE=1 SV=2	2	0	0	0	0	2	2
P35550	P35550	sp|P35550	d2096	d2096.a1	d2096.a1.a1	sp|P35550|FBRL_MOUSE rRNA 2'-O-methyltransferase fibrillarin OS=Mus musculus GN=Fbl PE=1 SV=2	0	0	0	2	1	1	0
P35564	P35564	sp|P35564	c326	c326.a1	c326.a1.a1	sp|P35564|CALX_MOUSE Calnexin OS=Mus musculus GN=Canx PE=1 SV=1	9	8	10	7	5	9	8
P35585	P35585	sp|P35585	c403	c403.a1	c403.a1.a1	sp|P35585|AP1M1_MOUSE AP-1 complex subunit mu-1 OS=Mus musculus GN=Ap1m1 PE=1 SV=3	10	8	9	12	8	11	8
P35700	P35700	sp|P35700	c278	c278.a1	c278.a1.a1	sp|P35700|PRDX1_MOUSE Peroxiredoxin-1 OS=Mus musculus GN=Prdx1 PE=1 SV=1	8	8	16	8	7	8	8
P35762	P35762	sp|P35762	c404	c404.a1	c404.a1.a1	sp|P35762|CD81_MOUSE CD81 antigen OS=Mus musculus GN=Cd81 PE=1 SV=2	8	7	8	9	9	10	9
P35802	P35802	sp|P35802	b27	b27.a1	b27.a1.a1	sp|P35802|GPM6A_MOUSE Neuronal membrane glycoprotein M6-a OS=Mus musculus GN=Gpm6a PE=1 SV=1	46	61	59	62	67	91	47
P35803	P35803	sp|P35803	b27	b27.a2	b27.a2.a1	sp|P35803|GPM6B_MOUSE Neuronal membrane glycoprotein M6-b OS=Mus musculus GN=Gpm6b PE=1 SV=2	29	34	33	22	19	31	33
P35803	P35803	sp|P35803	b27	b27.a3	b27.a3.a1	sp|P35803-8|GPM6B_MOUSE Isoform 8 of Neuronal membrane glycoprotein M6-b OS=Mus musculus GN=Gpm6b	24	31	29	18	18	31	29
P35821	P35821	sp|P35821	d2045	d2045.a1	d2045.a1.a1	sp|P35821|PTN1_MOUSE Tyrosine-protein phosphatase non-receptor type 1 OS=Mus musculus GN=Ptpn1 PE=1 SV=2	0	2	1	1	0	1	1
P35979	P35979	sp|P35979	c393	c393.a1	c393.a1.a1	sp|P35979|RL12_MOUSE 60S ribosomal protein L12 OS=Mus musculus GN=Rpl12 PE=1 SV=2	10	5	9	5	10	10	7
P35980	P35980	sp|P35980	c632	c632.a1	c632.a1.a1	sp|P35980|RL18_MOUSE 60S ribosomal protein L18 OS=Mus musculus GN=Rpl18 PE=1 SV=3	2	4	7	5	4	9	5
P36552	P36552	sp|P36552	d1499	d1499.a1	d1499.a1.a1	sp|P36552|HEM6_MOUSE Oxygen-dependent coproporphyrinogen-III oxidase, mitochondrial OS=Mus musculus GN=Cpox PE=1 SV=2	0	1	0	0	2	2	0
P36916	P36916	sp|P36916	c931	c931.a1	c931.a1.a1	sp|P36916|GNL1_MOUSE Guanine nucleotide-binding protein-like 1 OS=Mus musculus GN=Gnl1 PE=1 SV=4	3	7	4	4	0	4	2
P37040	P37040	sp|P37040	c554	c554.a1	c554.a1.a1	sp|P37040|NCPR_MOUSE NADPH--cytochrome P450 reductase OS=Mus musculus GN=Por PE=1 SV=2	10	9	13	2	2	5	3
P38060	P38060	sp|P38060	c648	c648.a1	c648.a1.a1	sp|P38060|HMGCL_MOUSE Hydroxymethylglutaryl-CoA lyase, mitochondrial OS=Mus musculus GN=Hmgcl PE=1 SV=2	7	6	7	6	7	7	4
P38647	P38647	sp|P38647	a2	a2.a7	a2.a7.a1	sp|P38647|GRP75_MOUSE Stress-70 protein, mitochondrial OS=Mus musculus GN=Hspa9 PE=1 SV=3	14	39	20	13	5	8	17
P39053	P39053	sp|P39053	b35	b35.a1	b35.a1.a1	sp|P39053-3|DYN1_MOUSE Isoform 3 of Dynamin-1 OS=Mus musculus GN=Dnm1	42	69	90	51	29	41	43
P39053	P39053	sp|P39053	b35	b35.a2	b35.a2.a1	sp|P39053-6|DYN1_MOUSE Isoform 6 of Dynamin-1 OS=Mus musculus GN=Dnm1	41	66	84	47	27	38	39
P39054	P39054	sp|P39054	b35	b35.a4	b35.a4.a1	sp|P39054-2|DYN2_MOUSE Isoform 2 of Dynamin-2 OS=Mus musculus GN=Dnm2	10	14	23	10	5	9	13
P39087	P39087	sp|P39087	d1033	d1033.a1	d1033.a1.a1	sp|P39087|GRIK2_MOUSE Glutamate receptor ionotropic, kainate 2 OS=Mus musculus GN=Grik2 PE=1 SV=4	4	3	4	2	1	2	2
P39447	P39447	sp|P39447	d1107	d1107.a1	d1107.a1.a1	sp|P39447|ZO1_MOUSE Tight junction protein ZO-1 OS=Mus musculus GN=Tjp1 PE=1 SV=2	1	3	1	2	2	1	3
P39688	P39688	sp|P39688	c105	c105.a4	c105.a4.a1	sp|P39688|FYN_MOUSE Tyrosine-protein kinase Fyn OS=Mus musculus GN=Fyn PE=1 SV=4	6	8	9	7	5	4	7
P40124	P40124	sp|P40124	c245	c245.a1	c245.a1.a1	sp|P40124|CAP1_MOUSE Adenylyl cyclase-associated protein 1 OS=Mus musculus GN=Cap1 PE=1 SV=4	9	7	14	11	6	8	8
P40142	P40142	sp|P40142	c453	c453.a1	c453.a1.a1	sp|P40142|TKT_MOUSE Transketolase OS=Mus musculus GN=Tkt PE=1 SV=1	7	5	11	2	2	8	11
P40240	P40240	sp|P40240	d1088	d1088.a1	d1088.a1.a1	sp|P40240|CD9_MOUSE CD9 antigen OS=Mus musculus GN=Cd9 PE=1 SV=2	2	4	2	2	0	2	3
P40336	P40336	sp|P40336	c274	c274.a2	c274.a2.a1	sp|P40336-2|VP26A_MOUSE Isoform 2 of Vacuolar protein sorting-associated protein 26A OS=Mus musculus GN=Vps26a	4	5	7	7	6	10	6
P40630	P40630	sp|P40630	d1185	d1185.a1	d1185.a1.a1	sp|P40630-2|TFAM_MOUSE Isoform Nuclear of Transcription factor A, mitochondrial OS=Mus musculus GN=Tfam	1	1	1	1	3	2	0
P41105	P41105	sp|P41105	c799	c799.a1	c799.a1.a1	sp|P41105|RL28_MOUSE 60S ribosomal protein L28 OS=Mus musculus GN=Rpl28 PE=1 SV=2	3	4	9	2	4	1	4
P41216	P41216	sp|P41216	c100	c100.a2	c100.a2.a1	sp|P41216|ACSL1_MOUSE Long-chain-fatty-acid--CoA ligase 1 OS=Mus musculus GN=Acsl1 PE=1 SV=2	10	19	16	14	9	14	13
P41242	P41242	sp|P41242	d2178	d2178.a1	d2178.a1.a1	sp|P41242-2|MATK_MOUSE Isoform 2 of Megakaryocyte-associated tyrosine-protein kinase OS=Mus musculus GN=Matk	0	0	1	0	0	1	1
P42125	P42125	sp|P42125	c823	c823.a1	c823.a1.a1	sp|P42125|ECI1_MOUSE Enoyl-CoA delta isomerase 1, mitochondrial OS=Mus musculus GN=Eci1 PE=1 SV=2	5	4	3	2	2	2	5
P42208	P42208	sp|P42208	b30	b30.a6	b30.a6.a1	sp|P42208|SEPT2_MOUSE Septin-2 OS=Mus musculus GN=Sept2 PE=1 SV=2	12	9	8	8	7	11	4
P42669	P42669	sp|P42669	c158	c158.a1	c158.a1.a1	sp|P42669|PURA_MOUSE Transcriptional activator protein Pur-alpha OS=Mus musculus GN=Pura PE=1 SV=1	18	15	12	8	12	14	4
P42859	P42859	sp|P42859	c672	c672.a1	c672.a1.a1	sp|P42859|HD_MOUSE Huntingtin OS=Mus musculus GN=Htt PE=1 SV=2	3	3	7	11	3	3	4
P42932	P42932	sp|P42932	c319	c319.a1	c319.a1.a1	sp|P42932|TCPQ_MOUSE T-complex protein 1 subunit theta OS=Mus musculus GN=Cct8 PE=1 SV=3	7	6	9	10	5	12	13
P43006	P43006	sp|P43006	a9	a9.a1	a9.a1.a1	sp|P43006|EAA2_MOUSE Excitatory amino acid transporter 2 OS=Mus musculus GN=Slc1a2 PE=1 SV=1	128	131	129	141	110	134	100
P43024	P43024	sp|P43024	c580	c580.a1	c580.a1.a1	sp|P43024|CX6A1_MOUSE Cytochrome c oxidase subunit 6A1, mitochondrial OS=Mus musculus GN=Cox6a1 PE=1 SV=2	5	7	0	6	9	3	8
P43274	P43274	sp|P43274	c539	c539.a2	c539.a2.a1	sp|P43274|H14_MOUSE Histone H1.4 OS=Mus musculus GN=Hist1h1e PE=1 SV=2	4	2	3	2	3	6	3
P43276	P43276	sp|P43276	d1745	d1745.a1	d1745.a1.a1	sp|P43276|H15_MOUSE Histone H1.5 OS=Mus musculus GN=Hist1h1b PE=1 SV=2	1	0	0	0	0	1	0
P43277	P43277	sp|P43277	c539	c539.a3	c539.a3.a1	sp|P43277|H13_MOUSE Histone H1.3 OS=Mus musculus GN=Hist1h1d PE=1 SV=2	4	2	3	2	3	6	3
P43406	P43406	sp|P43406	d1548	d1548.a1	d1548.a1.a1	sp|P43406|ITAV_MOUSE Integrin alpha-V OS=Mus musculus GN=Itgav PE=1 SV=2	1	0	0	1	2	0	2
P45376	P45376	sp|P45376	d1315	d1315.a1	d1315.a1.a1	sp|P45376|ALDR_MOUSE Aldose reductase OS=Mus musculus GN=Akr1b1 PE=1 SV=3	0	0	1	1	0	3	2
P45591	P45591	sp|P45591	b67	b67.a2	b67.a2.a1	sp|P45591|COF2_MOUSE Cofilin-2 OS=Mus musculus GN=Cfl2 PE=1 SV=1	7	6	10	10	9	10	8
P45878	P45878	sp|P45878	d1343	d1343.a1	d1343.a1.a1	sp|P45878|FKBP2_MOUSE Peptidyl-prolyl cis-trans isomerase FKBP2 OS=Mus musculus GN=Fkbp2 PE=1 SV=1	0	0	2	1	3	2	3
P45952	P45952	sp|P45952	c697	c697.a1	c697.a1.a1	sp|P45952|ACADM_MOUSE Medium-chain specific acyl-CoA dehydrogenase, mitochondrial OS=Mus musculus GN=Acadm PE=1 SV=1	5	3	7	5	4	3	3
P46096	P46096	sp|P46096	b47	b47.a1	b47.a1.a1	sp|P46096|SYT1_MOUSE Synaptotagmin-1 OS=Mus musculus GN=Syt1 PE=1 SV=1	61	50	60	59	43	60	46
P46097	P46097	sp|P46097	b47	b47.a2	b47.a2.a1	sp|P46097|SYT2_MOUSE Synaptotagmin-2 OS=Mus musculus GN=Syt2 PE=1 SV=1	16	11	23	21	14	19	20
P46460	P46460	sp|P46460	b42	b42.a1	b42.a1.a1	sp|P46460|NSF_MOUSE Vesicle-fusing ATPase OS=Mus musculus GN=Nsf PE=1 SV=2	54	80	77	47	38	63	52
P46471	P46471	sp|P46471	d1121	d1121.a1	d1121.a1.a1	sp|P46471|PRS7_MOUSE 26S protease regulatory subunit 7 OS=Mus musculus GN=Psmc2 PE=1 SV=5	2	4	2	1	1	2	2
P46638	P46638	sp|P46638	c221	c221.a1	c221.a1.a1	sp|P46638|RB11B_MOUSE Ras-related protein Rab-11B OS=Mus musculus GN=Rab11b PE=1 SV=3	12	11	14	14	15	19	13
P46664	P46664	sp|P46664	d2048	d2048.a1	d2048.a1.a1	sp|P46664|PURA2_MOUSE Adenylosuccinate synthetase isozyme 2 OS=Mus musculus GN=Adss PE=1 SV=2	0	2	0	1	1	0	1
P46735	P46735	sp|P46735	d1629	d1629.a1	d1629.a1.a1	sp|P46735-2|MYO1B_MOUSE Isoform 2 of Unconventional myosin-Ib OS=Mus musculus GN=Myo1b	1	3	2	3	0	1	1
P46935	P46935	sp|P46935	c510	c510.a1	c510.a1.a1	sp|P46935|NEDD4_MOUSE E3 ubiquitin-protein ligase NEDD4 OS=Mus musculus GN=Nedd4 PE=1 SV=3	5	7	10	4	3	2	4
P46978	P46978	sp|P46978	d2041	d2041.a1	d2041.a1.a1	sp|P46978|STT3A_MOUSE Dolichyl-diphosphooligosaccharide--protein glycosyltransferase subunit STT3A OS=Mus musculus GN=Stt3a PE=1 SV=1	0	0	2	0	0	0	4
P47199	P47199	sp|P47199	d2085	d2085.a1	d2085.a1.a1	sp|P47199|QOR_MOUSE Quinone oxidoreductase OS=Mus musculus GN=Cryz PE=1 SV=1	0	0	1	0	0	0	0
P47708	P47708	sp|P47708	c309	c309.a1	c309.a1.a1	sp|P47708|RP3A_MOUSE Rabphilin-3A OS=Mus musculus GN=Rph3a PE=1 SV=2	7	16	11	6	3	8	6
P47738	P47738	sp|P47738	c178	c178.a1	c178.a1.a1	sp|P47738|ALDH2_MOUSE Aldehyde dehydrogenase, mitochondrial OS=Mus musculus GN=Aldh2 PE=1 SV=1	12	16	12	14	11	12	11
P47740	P47740	sp|P47740	c178	c178.a3	c178.a3.a1	sp|P47740|AL3A2_MOUSE Fatty aldehyde dehydrogenase OS=Mus musculus GN=Aldh3a2 PE=1 SV=2	3	0	4	2	1	3	3
P47753	P47753	sp|P47753	c141	c141.a2	c141.a2.a1	sp|P47753|CAZA1_MOUSE F-actin-capping protein subunit alpha-1 OS=Mus musculus GN=Capza1 PE=1 SV=4	6	6	6	6	4	6	6
P47754	P47754	sp|P47754	c141	c141.a1	c141.a1.a1	sp|P47754|CAZA2_MOUSE F-actin-capping protein subunit alpha-2 OS=Mus musculus GN=Capza2 PE=1 SV=3	23	16	21	20	10	21	17
P47757	P47757	sp|P47757	c350	c350.a1	c350.a1.a1	sp|P47757-2|CAPZB_MOUSE Isoform 2 of F-actin-capping protein subunit beta OS=Mus musculus GN=Capzb	10	8	9	7	6	6	6
P47757	P47757	sp|P47757	c350	c350.a2	c350.a2.a1	sp|P47757|CAPZB_MOUSE F-actin-capping protein subunit beta OS=Mus musculus GN=Capzb PE=1 SV=3	10	8	9	7	6	6	6
P47758	P47758	sp|P47758	d1094	d1094.a1	d1094.a1.a1	sp|P47758|SRPRB_MOUSE Signal recognition particle receptor subunit beta OS=Mus musculus GN=Srprb PE=1 SV=1	2	3	3	2	2	3	4
P47791	P47791	sp|P47791	d1605	d1605.a1	d1605.a1.a1	sp|P47791-2|GSHR_MOUSE Isoform Cytoplasmic of Glutathione reductase, mitochondrial OS=Mus musculus GN=Gsr	0	2	2	1	0	2	2
P47802	P47802	sp|P47802	c549	c549.a1	c549.a1.a1	sp|P47802|MTX1_MOUSE Metaxin-1 OS=Mus musculus GN=Mtx1 PE=1 SV=1	7	3	9	6	3	10	5
P47809	P47809	sp|P47809	d1173	d1173.a1	d1173.a1.a1	sp|P47809|MP2K4_MOUSE Dual specificity mitogen-activated protein kinase kinase 4 OS=Mus musculus GN=Map2k4 PE=1 SV=2	4	3	4	3	1	4	0
P47857	P47857	sp|P47857	b75	b75.a1	b75.a1.a1	sp|P47857-2|PFKAM_MOUSE Isoform 2 of ATP-dependent 6-phosphofructokinase, muscle type OS=Mus musculus GN=Pfkm	18	23	20	20	12	22	22
P47911	P47911	sp|P47911	c486	c486.a1	c486.a1.a1	sp|P47911|RL6_MOUSE 60S ribosomal protein L6 OS=Mus musculus GN=Rpl6 PE=1 SV=3	7	5	11	8	6	8	5
P47915	P47915	sp|P47915	d2055	d2055.a1	d2055.a1.a1	sp|P47915|RL29_MOUSE 60S ribosomal protein L29 OS=Mus musculus GN=Rpl29 PE=2 SV=2	0	0	0	0	0	0	0
P47934	P47934	sp|P47934	c722	c722.a1	c722.a1.a1	sp|P47934|CACP_MOUSE Carnitine O-acetyltransferase OS=Mus musculus GN=Crat PE=1 SV=3	5	5	7	4	3	4	5
P47955	P47955	sp|P47955	d1351	d1351.a1	d1351.a1.a1	sp|P47955|RLA1_MOUSE 60S acidic ribosomal protein P1 OS=Mus musculus GN=Rplp1 PE=1 SV=1	2	2	3	2	3	2	2
P47962	P47962	sp|P47962	c909	c909.a1	c909.a1.a1	sp|P47962|RL5_MOUSE 60S ribosomal protein L5 OS=Mus musculus GN=Rpl5 PE=1 SV=3	3	3	6	2	4	5	1
P47963	P47963	sp|P47963	c424	c424.a1	c424.a1.a1	sp|P47963|RL13_MOUSE 60S ribosomal protein L13 OS=Mus musculus GN=Rpl13 PE=1 SV=3	8	9	8	5	5	6	7
P48024	P48024	sp|P48024	d1664	d1664.a1	d1664.a1.a1	sp|P48024|EIF1_MOUSE Eukaryotic translation initiation factor 1 OS=Mus musculus GN=Eif1 PE=1 SV=2	1	1	1	0	0	1	1
P48036	P48036	sp|P48036	c347	c347.a1	c347.a1.a1	sp|P48036|ANXA5_MOUSE Annexin A5 OS=Mus musculus GN=Anxa5 PE=1 SV=1	10	9	12	13	6	12	5
P48318	P48318	sp|P48318	c242	c242.a2	c242.a2.a1	sp|P48318|DCE1_MOUSE Glutamate decarboxylase 1 OS=Mus musculus GN=Gad1 PE=1 SV=2	7	4	10	11	7	5	8
P48320	P48320	sp|P48320	c242	c242.a1	c242.a1.a1	sp|P48320|DCE2_MOUSE Glutamate decarboxylase 2 OS=Mus musculus GN=Gad2 PE=1 SV=1	8	8	7	11	3	8	8
P48428	P48428	sp|P48428	d2335	d2335.a1	d2335.a1.a1	sp|P48428|TBCA_MOUSE Tubulin-specific chaperone A OS=Mus musculus GN=Tbca PE=1 SV=3	0	0	0	0	0	0	0
P48453	P48453	sp|P48453	b21	b21.a4	b21.a4.a1	sp|P48453-2|PP2BB_MOUSE Isoform 1 of Serine/threonine-protein phosphatase 2B catalytic subunit beta isoform OS=Mus musculus GN=Ppp3cb	18	23	22	23	18	26	30
P48455	P48455	sp|P48455	b21	b21.a7	b21.a7.a1	sp|P48455|PP2BC_MOUSE Serine/threonine-protein phosphatase 2B catalytic subunit gamma isoform OS=Mus musculus GN=Ppp3cc PE=1 SV=1	10	11	9	10	9	14	13
P48678	P48678	sp|P48678	c248	c248.a2	c248.a2.a1	sp|P48678-2|LMNA_MOUSE Isoform C of Prelamin-A/C OS=Mus musculus GN=Lmna	0	3	0	1	0	4	0
P48722	P48722	sp|P48722	c119	c119.a2	c119.a2.a1	sp|P48722|HS74L_MOUSE Heat shock 70 kDa protein 4L OS=Mus musculus GN=Hspa4l PE=1 SV=2	7	7	12	8	4	4	5
P48758	P48758	sp|P48758	c430	c430.a1	c430.a1.a1	sp|P48758|CBR1_MOUSE Carbonyl reductase [NADPH] 1 OS=Mus musculus GN=Cbr1 PE=1 SV=3	4	9	4	6	3	9	5
P48771	P48771	sp|P48771	c936	c936.a1	c936.a1.a1	sp|P48771|CX7A2_MOUSE Cytochrome c oxidase subunit 7A2, mitochondrial OS=Mus musculus GN=Cox7a2 PE=1 SV=2	2	1	2	3	3	5	5
P48774	P48774	sp|P48774	c170	c170.a1	c170.a1.a1	sp|P48774|GSTM5_MOUSE Glutathione S-transferase Mu 5 OS=Mus musculus GN=Gstm5 PE=1 SV=1	12	9	15	10	9	18	11
P48962	P48962	sp|P48962	a6	a6.a1	a6.a1.a1	sp|P48962|ADT1_MOUSE ADP/ATP translocase 1 OS=Mus musculus GN=Slc25a4 PE=1 SV=4	199	248	241	215	197	241	194
P49025	P49025	sp|P49025	d1037	d1037.a1	d1037.a1.a1	sp|P49025-3|CTRO_MOUSE Isoform 3 of Citron Rho-interacting kinase OS=Mus musculus GN=Cit	0	1	1	1	1	1	1
P49070	P49070	sp|P49070	d1965	d1965.a1	d1965.a1.a1	sp|P49070|CAMLG_MOUSE Calcium signal-modulating cyclophilin ligand OS=Mus musculus GN=Camlg PE=1 SV=2	0	1	1	1	1	2	0
P49312	P49312	sp|P49312	b94	b94.a4	b94.a4.a1	sp|P49312|ROA1_MOUSE Heterogeneous nuclear ribonucleoprotein A1 OS=Mus musculus GN=Hnrnpa1 PE=1 SV=2	8	10	10	8	6	16	4
P49442	P49442	sp|P49442	d2308	d2308.a1	d2308.a1.a1	sp|P49442|INPP_MOUSE Inositol polyphosphate 1-phosphatase OS=Mus musculus GN=Inpp1 PE=1 SV=2	0	0	0	0	0	0	1
P49443	P49443	sp|P49443	d1603	d1603.a1	d1603.a1.a1	sp|P49443|PPM1A_MOUSE Protein phosphatase 1A OS=Mus musculus GN=Ppm1a PE=1 SV=1	0	0	2	0	0	2	1
P49615	P49615	sp|P49615	c105	c105.a1	c105.a1.a1	sp|P49615|CDK5_MOUSE Cyclin-dependent-like kinase 5 OS=Mus musculus GN=Cdk5 PE=1 SV=1	6	8	11	6	7	12	8
P49722	P49722	sp|P49722	c764	c764.a1	c764.a1.a1	sp|P49722|PSA2_MOUSE Proteasome subunit alpha type-2 OS=Mus musculus GN=Psma2 PE=1 SV=3	3	4	5	3	4	3	2
P49813	P49813	sp|P49813	d2030	d2030.a1	d2030.a1.a1	sp|P49813|TMOD1_MOUSE Tropomodulin-1 OS=Mus musculus GN=Tmod1 PE=1 SV=2	1	0	0	1	0	1	1
P49962	P49962	sp|P49962	d2299	d2299.a1	d2299.a1.a1	sp|P49962|SRP09_MOUSE Signal recognition particle 9 kDa protein OS=Mus musculus GN=Srp9 PE=1 SV=2	0	0	0	0	0	0	0
P50136	P50136	sp|P50136	c968	c968.a1	c968.a1.a1	sp|P50136|ODBA_MOUSE 2-oxoisovalerate dehydrogenase subunit alpha, mitochondrial OS=Mus musculus GN=Bckdha PE=1 SV=1	3	5	4	1	1	2	5
P50153	P50153	sp|P50153	c921	c921.a1	c921.a1.a1	sp|P50153|GBG4_MOUSE Guanine nucleotide-binding protein G(I)/G(S)/G(O) subunit gamma-4 OS=Mus musculus GN=Gng4 PE=1 SV=1	1	2	1	2	3	3	2
P50171	P50171	sp|P50171	d1041	d1041.a1	d1041.a1.a1	sp|P50171-2|DHB8_MOUSE Isoform Long of Estradiol 17-beta-dehydrogenase 8 OS=Mus musculus GN=Hsd17b8	2	1	0	2	0	2	3
P50247	P50247	sp|P50247	c122	c122.a3	c122.a3.a1	sp|P50247|SAHH_MOUSE Adenosylhomocysteinase OS=Mus musculus GN=Ahcy PE=1 SV=3	2	2	1	1	0	2	2
P50396	P50396	sp|P50396	b57	b57.a1	b57.a1.a1	sp|P50396|GDIA_MOUSE Rab GDP dissociation inhibitor alpha OS=Mus musculus GN=Gdi1 PE=1 SV=3	41	36	39	37	23	36	40
P50429	P50429	sp|P50429	d2181	d2181.a1	d2181.a1.a1	sp|P50429|ARSB_MOUSE Arylsulfatase B OS=Mus musculus GN=Arsb PE=1 SV=3	0	0	0	0	0	0	0
P50516	P50516	sp|P50516	b50	b50.a1	b50.a1.a1	sp|P50516|VATA_MOUSE V-type proton ATPase catalytic subunit A OS=Mus musculus GN=Atp6v1a PE=1 SV=2	59	68	61	48	29	42	45
P50518	P50518	sp|P50518	c271	c271.a1	c271.a1.a1	sp|P50518|VATE1_MOUSE V-type proton ATPase subunit E 1 OS=Mus musculus GN=Atp6v1e1 PE=1 SV=2	13	17	13	9	9	13	9
P50544	P50544	sp|P50544	c283	c283.a1	c283.a1.a1	sp|P50544|ACADV_MOUSE Very long-chain specific acyl-CoA dehydrogenase, mitochondrial OS=Mus musculus GN=Acadvl PE=1 SV=3	15	11	13	12	7	11	15
P50580	P50580	sp|P50580	c677	c677.a1	c677.a1.a1	sp|P50580|PA2G4_MOUSE Proliferation-associated protein 2G4 OS=Mus musculus GN=Pa2g4 PE=1 SV=3	8	3	5	7	2	3	3
P51150	P51150	sp|P51150	c280	c280.a1	c280.a1.a1	sp|P51150|RAB7A_MOUSE Ras-related protein Rab-7a OS=Mus musculus GN=Rab7a PE=1 SV=2	10	9	17	10	9	8	14
P51174	P51174	sp|P51174	c485	c485.a1	c485.a1.a1	sp|P51174|ACADL_MOUSE Long-chain specific acyl-CoA dehydrogenase, mitochondrial OS=Mus musculus GN=Acadl PE=1 SV=2	5	8	9	8	5	8	7
P51410	P51410	sp|P51410	c352	c352.a1	c352.a1.a1	sp|P51410|RL9_MOUSE 60S ribosomal protein L9 OS=Mus musculus GN=Rpl9 PE=1 SV=2	8	10	13	8	10	16	6
P51655	P51655	sp|P51655	d2083	d2083.a1	d2083.a1.a1	sp|P51655|GPC4_MOUSE Glypican-4 OS=Mus musculus GN=Gpc4 PE=1 SV=2	0	0	0	0	0	2	2
P51660	P51660	sp|P51660	c345	c345.a1	c345.a1.a1	sp|P51660|DHB4_MOUSE Peroxisomal multifunctional enzyme type 2 OS=Mus musculus GN=Hsd17b4 PE=1 SV=3	10	14	12	10	7	11	10
P51791	P51791	sp|P51791	d1905	d1905.a1	d1905.a1.a1	sp|P51791-2|CLCN3_MOUSE Isoform 2 of H(+)/Cl(-) exchange transporter 3 OS=Mus musculus GN=Clcn3	3	1	0	1	0	1	2
P51830	P51830	sp|P51830	d2259	d2259.a1	d2259.a1.a1	sp|P51830|ADCY9_MOUSE Adenylate cyclase type 9 OS=Mus musculus GN=Adcy9 PE=1 SV=1	0	0	0	1	0	0	0
P51863	P51863	sp|P51863	c144	c144.a1	c144.a1.a1	sp|P51863|VA0D1_MOUSE V-type proton ATPase subunit d 1 OS=Mus musculus GN=Atp6v0d1 PE=1 SV=2	19	21	33	27	22	23	15
P51880	P51880	sp|P51880	c196	c196.a1	c196.a1.a1	sp|P51880|FABP7_MOUSE Fatty acid-binding protein, brain OS=Mus musculus GN=Fabp7 PE=1 SV=2	7	9	17	11	12	12	15
P51881	P51881	sp|P51881	a6	a6.a2	a6.a2.a1	sp|P51881|ADT2_MOUSE ADP/ATP translocase 2 OS=Mus musculus GN=Slc25a5 PE=1 SV=3	142	186	182	165	150	170	131
P51906	P51906	sp|P51906	a9	a9.a4	a9.a4.a1	sp|P51906|EAA3_MOUSE Excitatory amino acid transporter 3 OS=Mus musculus GN=Slc1a1 PE=1 SV=2	0	0	0	0	0	0	3
P52196	P52196	sp|P52196	c573	c573.a1	c573.a1.a1	sp|P52196|THTR_MOUSE Thiosulfate sulfurtransferase OS=Mus musculus GN=Tst PE=1 SV=3	6	6	8	5	2	5	5
P52480	P52480	sp|P52480	b66	b66.a1	b66.a1.a1	sp|P52480-2|KPYM_MOUSE Isoform M1 of Pyruvate kinase PKM OS=Mus musculus GN=Pkm	58	32	49	42	23	37	48
P52480	P52480	sp|P52480	b66	b66.a2	b66.a2.a1	sp|P52480|KPYM_MOUSE Pyruvate kinase PKM OS=Mus musculus GN=Pkm PE=1 SV=4	52	30	41	35	22	32	41
P52503	P52503	sp|P52503	c412	c412.a1	c412.a1.a1	sp|P52503|NDUS6_MOUSE NADH dehydrogenase [ubiquinone] iron-sulfur protein 6, mitochondrial OS=Mus musculus GN=Ndufs6 PE=1 SV=2	7	8	6	5	5	6	7
P52760	P52760	sp|P52760	d1059	d1059.a1	d1059.a1.a1	sp|P52760|UK114_MOUSE Ribonuclease UK114 OS=Mus musculus GN=Hrsp12 PE=1 SV=3	1	1	2	2	4	0	3
P52825	P52825	sp|P52825	d1406	d1406.a1	d1406.a1.a1	sp|P52825|CPT2_MOUSE Carnitine O-palmitoyltransferase 2, mitochondrial OS=Mus musculus GN=Cpt2 PE=1 SV=2	2	1	4	3	0	2	1
P53026	P53026	sp|P53026	c806	c806.a1	c806.a1.a1	sp|P53026|RL10A_MOUSE 60S ribosomal protein L10a OS=Mus musculus GN=Rpl10a PE=1 SV=3	2	2	1	0	2	10	5
P53395	P53395	sp|P53395	d1294	d1294.a1	d1294.a1.a1	sp|P53395|ODB2_MOUSE Lipoamide acyltransferase component of branched-chain alpha-keto acid dehydrogenase complex, mitochondrial OS=Mus musculus GN=Dbt PE=1 SV=2	0	1	1	4	1	2	5
P53702	P53702	sp|P53702	d1325	d1325.a1	d1325.a1.a1	sp|P53702|CCHL_MOUSE Cytochrome c-type heme lyase OS=Mus musculus GN=Hccs PE=1 SV=2	1	1	1	3	2	3	2
P53810	P53810	sp|P53810	c665	c665.a1	c665.a1.a1	sp|P53810|PIPNA_MOUSE Phosphatidylinositol transfer protein alpha isoform OS=Mus musculus GN=Pitpna PE=1 SV=2	2	3	6	4	2	5	1
P53986	P53986	sp|P53986	d1261	d1261.a1	d1261.a1.a1	sp|P53986|MOT1_MOUSE Monocarboxylate transporter 1 OS=Mus musculus GN=Slc16a1 PE=1 SV=1	1	0	1	4	0	1	2
P53994	P53994	sp|P53994	c159	c159.a1	c159.a1.a1	sp|P53994|RAB2A_MOUSE Ras-related protein Rab-2A OS=Mus musculus GN=Rab2a PE=1 SV=1	15	15	24	16	15	23	16
P53996	P53996	sp|P53996	d1591	d1591.a1	d1591.a1.a1	sp|P53996-2|CNBP_MOUSE Isoform 2 of Cellular nucleic acid-binding protein OS=Mus musculus GN=Cnbp	0	1	1	0	2	3	1
P54071	P54071	sp|P54071	c161	c161.a1	c161.a1.a1	sp|P54071|IDHP_MOUSE Isocitrate dehydrogenase [NADP], mitochondrial OS=Mus musculus GN=Idh2 PE=1 SV=3	11	10	13	14	11	15	14
P54227	P54227	sp|P54227	c688	c688.a1	c688.a1.a1	sp|P54227|STMN1_MOUSE Stathmin OS=Mus musculus GN=Stmn1 PE=1 SV=2	2	2	2	2	1	3	3
P54285	P54285	sp|P54285	c801	c801.a3	c801.a3.a1	sp|P54285|CACB3_MOUSE Voltage-dependent L-type calcium channel subunit beta-3 OS=Mus musculus GN=Cacnb3 PE=2 SV=2	4	4	3	3	1	5	5
P54728	P54728	sp|P54728	d2236	d2236.a1	d2236.a1.a1	sp|P54728|RD23B_MOUSE UV excision repair protein RAD23 homolog B OS=Mus musculus GN=Rad23b PE=1 SV=2	0	0	0	0	0	0	0
P54754	P54754	sp|P54754	c421	c421.a3	c421.a3.a1	sp|P54754|EPHB3_MOUSE Ephrin type-B receptor 3 OS=Mus musculus GN=Ephb3 PE=1 SV=2	1	0	0	0	0	0	2
P54763	P54763	sp|P54763	c421	c421.a2	c421.a2.a1	sp|P54763-2|EPHB2_MOUSE Isoform 2 of Ephrin type-B receptor 2 OS=Mus musculus GN=Ephb2	2	4	4	2	0	0	3
P54775	P54775	sp|P54775	d1828	d1828.a1	d1828.a1.a1	sp|P54775|PRS6B_MOUSE 26S protease regulatory subunit 6B OS=Mus musculus GN=Psmc4 PE=1 SV=2	0	1	3	0	0	0	1
P54822	P54822	sp|P54822	d1878	d1878.a1	d1878.a1.a1	sp|P54822|PUR8_MOUSE Adenylosuccinate lyase OS=Mus musculus GN=Adsl PE=1 SV=2	0	1	1	1	0	1	2
P54823	P54823	sp|P54823	c824	c824.a1	c824.a1.a1	sp|P54823|DDX6_MOUSE Probable ATP-dependent RNA helicase DDX6 OS=Mus musculus GN=Ddx6 PE=1 SV=1	4	6	5	5	2	3	5
P54923	P54923	sp|P54923	d1854	d1854.a1	d1854.a1.a1	sp|P54923|ADPRH_MOUSE [Protein ADP-ribosylarginine] hydrolase OS=Mus musculus GN=Adprh PE=1 SV=1	0	0	0	1	0	2	1
P55012	P55012	sp|P55012	c991	c991.a1	c991.a1.a1	sp|P55012|S12A2_MOUSE Solute carrier family 12 member 2 OS=Mus musculus GN=Slc12a2 PE=1 SV=2	1	1	2	1	0	1	2
P55066	P55066	sp|P55066	d1478	d1478.a1	d1478.a1.a1	sp|P55066|NCAN_MOUSE Neurocan core protein OS=Mus musculus GN=Ncan PE=1 SV=1	0	2	0	0	0	0	2
P55088	P55088	sp|P55088	d2257	d2257.a1	d2257.a1.a1	sp|P55088-2|AQP4_MOUSE Isoform 1 of Aquaporin-4 OS=Mus musculus GN=Aqp4	0	0	1	0	0	0	0
P55096	P55096	sp|P55096	c494	c494.a1	c494.a1.a1	sp|P55096|ABCD3_MOUSE ATP-binding cassette sub-family D member 3 OS=Mus musculus GN=Abcd3 PE=1 SV=2	8	6	11	8	7	12	6
P55258	P55258	sp|P55258	a3	a3.b11	a3.b11.a1	sp|P55258|RAB8A_MOUSE Ras-related protein Rab-8A OS=Mus musculus GN=Rab8a PE=1 SV=2	17	17	21	21	26	28	17
P55288	P55288	sp|P55288	d2190	d2190.a1	d2190.a1.a1	sp|P55288|CAD11_MOUSE Cadherin-11 OS=Mus musculus GN=Cdh11 PE=1 SV=1	0	0	1	0	0	1	0
P55302	P55302	sp|P55302	d1182	d1182.a1	d1182.a1.a1	sp|P55302|AMRP_MOUSE Alpha-2-macroglobulin receptor-associated protein OS=Mus musculus GN=Lrpap1 PE=1 SV=1	2	1	1	2	0	1	1
P55821	P55821	sp|P55821	c688	c688.a2	c688.a2.a1	sp|P55821|STMN2_MOUSE Stathmin-2 OS=Mus musculus GN=Stmn2 PE=1 SV=1	1	0	2	0	1	2	2
P55937	P55937	sp|P55937	d1950	d1950.a1	d1950.a1.a1	sp|P55937-1|GOGA3_MOUSE Isoform 1 of Golgin subfamily A member 3 OS=Mus musculus GN=Golga3	0	0	0	0	0	0	0
P56135	P56135	sp|P56135	c293	c293.a1	c293.a1.a1	sp|P56135|ATPK_MOUSE ATP synthase subunit f, mitochondrial OS=Mus musculus GN=Atp5j2 PE=1 SV=3	11	13	13	10	11	9	15
P56213	P56213	sp|P56213	d2166	d2166.a1	d2166.a1.a1	sp|P56213|ALR_MOUSE FAD-linked sulfhydryl oxidase ALR OS=Mus musculus GN=Gfer PE=1 SV=2	0	0	0	0	0	0	0
P56371	P56371	sp|P56371	a3	a3.b16	a3.b16.a1	sp|P56371|RAB4A_MOUSE Ras-related protein Rab-4A OS=Mus musculus GN=Rab4a PE=1 SV=2	18	19	19	21	18	20	16
P56375	P56375	sp|P56375	d1613	d1613.a1	d1613.a1.a1	sp|P56375|ACYP2_MOUSE Acylphosphatase-2 OS=Mus musculus GN=Acyp2 PE=1 SV=2	0	0	0	0	0	0	0
P56376	P56376	sp|P56376	c881	c881.a1	c881.a1.a1	sp|P56376|ACYP1_MOUSE Acylphosphatase-1 OS=Mus musculus GN=Acyp1 PE=1 SV=2	4	3	4	4	3	2	4
P56379	P56379	sp|P56379	d1383	d1383.a1	d1383.a1.a1	sp|P56379|68MP_MOUSE 6.8 kDa mitochondrial proteolipid OS=Mus musculus GN=Mp68 PE=1 SV=1	0	1	2	1	0	1	1
P56380	P56380	sp|P56380	d2078	d2078.a1	d2078.a1.a1	sp|P56380|AP4A_MOUSE Bis(5'-nucleosyl)-tetraphosphatase [asymmetrical] OS=Mus musculus GN=Nudt2 PE=1 SV=3	0	0	1	0	0	2	1
P56382	P56382	sp|P56382	d1736	d1736.a1	d1736.a1.a1	sp|P56382|ATP5E_MOUSE ATP synthase subunit epsilon, mitochondrial OS=Mus musculus GN=Atp5e PE=1 SV=2	1	1	1	0	0	2	2
P56387	P56387	sp|P56387	d1558	d1558.a1	d1558.a1.a1	sp|P56387|DYLT3_MOUSE Dynein light chain Tctex-type 3 OS=Mus musculus GN=Dynlt3 PE=1 SV=1	1	2	1	1	2	1	2
P56389	P56389	sp|P56389	b80	b80.a2	b80.a2.a1	sp|P56389|CDD_MOUSE Cytidine deaminase OS=Mus musculus GN=Cda PE=1 SV=2	0	0	0	0	0	0	0
P56391	P56391	sp|P56391	c390	c390.a1	c390.a1.a1	sp|P56391|CX6B1_MOUSE Cytochrome c oxidase subunit 6B1 OS=Mus musculus GN=Cox6b1 PE=1 SV=2	6	4	8	9	9	12	11
P56393	P56393	sp|P56393	d2054	d2054.a1	d2054.a1.a1	sp|P56393|COX7B_MOUSE Cytochrome c oxidase subunit 7B, mitochondrial OS=Mus musculus GN=Cox7b PE=3 SV=1	0	0	0	1	0	1	1
P56394	P56394	sp|P56394	d2234	d2234.a1	d2234.a1.a1	sp|P56394|COX17_MOUSE Cytochrome c oxidase copper chaperone OS=Mus musculus GN=Cox17 PE=1 SV=2	0	0	0	0	0	0	0
P56395	P56395	sp|P56395	d1387	d1387.a1	d1387.a1.a1	sp|P56395|CYB5_MOUSE Cytochrome b5 OS=Mus musculus GN=Cyb5a PE=1 SV=2	2	1	1	0	1	2	0
P56399	P56399	sp|P56399	c521	c521.a1	c521.a1.a1	sp|P56399|UBP5_MOUSE Ubiquitin carboxyl-terminal hydrolase 5 OS=Mus musculus GN=Usp5 PE=1 SV=1	6	8	7	4	4	1	1
P56480	P56480	sp|P56480	b13	b13.a1	b13.a1.a1	sp|P56480|ATPB_MOUSE ATP synthase subunit beta, mitochondrial OS=Mus musculus GN=Atp5b PE=1 SV=2	152	165	202	192	133	171	143
P56528	P56528	sp|P56528	d2210	d2210.a1	d2210.a1.a1	sp|P56528|CD38_MOUSE ADP-ribosyl cyclase/cyclic ADP-ribose hydrolase 1 OS=Mus musculus GN=Cd38 PE=1 SV=2	0	0	0	0	0	1	2
P56564	P56564	sp|P56564	a9	a9.a2	a9.a2.a1	sp|P56564|EAA1_MOUSE Excitatory amino acid transporter 1 OS=Mus musculus GN=Slc1a3 PE=1 SV=2	73	76	64	83	65	79	57
P56812	P56812	sp|P56812	d2243	d2243.a1	d2243.a1.a1	sp|P56812|PDCD5_MOUSE Programmed cell death protein 5 OS=Mus musculus GN=Pdcd5 PE=1 SV=3	0	0	0	0	0	0	0
P56873	P56873	sp|P56873	d2304	d2304.a1	d2304.a1.a1	sp|P56873|SSA27_MOUSE Sjoegren syndrome/scleroderma autoantigen 1 homolog OS=Mus musculus GN=Sssca1 PE=1 SV=1	0	0	0	0	0	0	0
P56959	P56959	sp|P56959	d1292	d1292.a1	d1292.a1.a1	sp|P56959|FUS_MOUSE RNA-binding protein FUS OS=Mus musculus GN=Fus PE=1 SV=1	2	1	2	1	0	3	2
P57716	P57716	sp|P57716	d1752	d1752.a1	d1752.a1.a1	sp|P57716|NICA_MOUSE Nicastrin OS=Mus musculus GN=Ncstn PE=1 SV=3	2	1	1	2	0	1	2
P57722	P57722	sp|P57722	c364	c364.a3	c364.a3.a1	sp|P57722-2|PCBP3_MOUSE Isoform 2 of Poly(rC)-binding protein 3 OS=Mus musculus GN=Pcbp3	2	2	2	2	2	3	4
P57746	P57746	sp|P57746	c365	c365.a1	c365.a1.a1	sp|P57746|VATD_MOUSE V-type proton ATPase subunit D OS=Mus musculus GN=Atp6v1d PE=1 SV=1	7	10	11	12	8	11	5
P57759	P57759	sp|P57759	d1015	d1015.a1	d1015.a1.a1	sp|P57759|ERP29_MOUSE Endoplasmic reticulum resident protein 29 OS=Mus musculus GN=Erp29 PE=1 SV=2	3	3	2	2	3	2	3
P57776	P57776	sp|P57776	c969	c969.a1	c969.a1.a1	sp|P57776|EF1D_MOUSE Elongation factor 1-delta OS=Mus musculus GN=Eef1d PE=1 SV=3	1	1	2	4	2	1	3
P57776	P57776	sp|P57776	c969	c969.a2	c969.a2.a1	sp|P57776-3|EF1D_MOUSE Isoform 3 of Elongation factor 1-delta OS=Mus musculus GN=Eef1d	1	1	2	4	2	1	3
P57780	P57780	sp|P57780	b12	b12.a3	b12.a3.a1	sp|P57780|ACTN4_MOUSE Alpha-actinin-4 OS=Mus musculus GN=Actn4 PE=1 SV=1	18	24	28	19	12	15	15
P57784	P57784	sp|P57784	d2037	d2037.a1	d2037.a1.a1	sp|P57784|RU2A_MOUSE U2 small nuclear ribonucleoprotein A' OS=Mus musculus GN=Snrpa1 PE=1 SV=2	0	0	0	0	0	1	0
P58044	P58044	sp|P58044	d1521	d1521.a1	d1521.a1.a1	sp|P58044|IDI1_MOUSE Isopentenyl-diphosphate Delta-isomerase 1 OS=Mus musculus GN=Idi1 PE=1 SV=1	2	0	1	1	0	3	2
P58059	P58059	sp|P58059	d1212	d1212.a1	d1212.a1.a1	sp|P58059|RT21_MOUSE 28S ribosomal protein S21, mitochondrial OS=Mus musculus GN=Mrps21 PE=1 SV=1	2	2	3	2	3	1	3
P58064	P58064	sp|P58064	d1557	d1557.a1	d1557.a1.a1	sp|P58064|RT06_MOUSE 28S ribosomal protein S6, mitochondrial OS=Mus musculus GN=Mrps6 PE=1 SV=3	1	0	1	1	0	1	1
P58158	P58158	sp|P58158	d2115	d2115.a1	d2115.a1.a1	sp|P58158|B3GA3_MOUSE Galactosylgalactosylxylosylprotein 3-beta-glucuronosyltransferase 3 OS=Mus musculus GN=B3gat3 PE=1 SV=1	0	0	2	1	0	1	0
P58252	P58252	sp|P58252	c215	c215.a1	c215.a1.a1	sp|P58252|EF2_MOUSE Elongation factor 2 OS=Mus musculus GN=Eef2 PE=1 SV=2	12	16	18	13	10	13	11
P58281	P58281	sp|P58281	c130	c130.a1	c130.a1.a1	sp|P58281-2|OPA1_MOUSE Isoform 2 of Dynamin-like 120 kDa protein, mitochondrial OS=Mus musculus GN=Opa1	23	25	28	29	12	20	11
P58389	P58389	sp|P58389	c923	c923.a1	c923.a1.a1	sp|P58389|PTPA_MOUSE Serine/threonine-protein phosphatase 2A activator OS=Mus musculus GN=Ppp2r4 PE=1 SV=1	3	3	5	5	3	4	2
P58404	P58404	sp|P58404	d1807	d1807.a1	d1807.a1.a1	sp|P58404-2|STRN4_MOUSE Isoform 2 of Striatin-4 OS=Mus musculus GN=Strn4	0	0	0	0	0	0	0
P58771	P58771	sp|P58771	c191	c191.a3	c191.a3.a1	sp|P58771|TPM1_MOUSE Tropomyosin alpha-1 chain OS=Mus musculus GN=Tpm1 PE=1 SV=1	5	6	9	3	2	9	6
P59017	P59017	sp|P59017	c746	c746.a1	c746.a1.a1	sp|P59017|B2L13_MOUSE Bcl-2-like protein 13 OS=Mus musculus GN=Bcl2l13 PE=1 SV=2	5	10	4	4	0	3	4
P59108	P59108	sp|P59108	c149	c149.a6	c149.a6.a1	sp|P59108|CPNE2_MOUSE Copine-2 OS=Mus musculus GN=Cpne2 PE=1 SV=1	2	3	2	2	2	3	2
P59279	P59279	sp|P59279	c159	c159.a2	c159.a2.a1	sp|P59279|RAB2B_MOUSE Ras-related protein Rab-2B OS=Mus musculus GN=Rab2b PE=1 SV=1	10	10	16	10	10	17	12
P59281	P59281	sp|P59281	d1576	d1576.a1	d1576.a1.a1	sp|P59281-2|RHG39_MOUSE Isoform 2 of Rho GTPase-activating protein 39 OS=Mus musculus GN=Arhgap39	0	0	1	0	1	0	1
P59325	P59325	sp|P59325	d1859	d1859.a1	d1859.a1.a1	sp|P59325|IF5_MOUSE Eukaryotic translation initiation factor 5 OS=Mus musculus GN=Eif5 PE=1 SV=1	1	1	1	2	0	1	2
P59481	P59481	sp|P59481	d1547	d1547.a1	d1547.a1.a1	sp|P59481|LMA2L_MOUSE VIP36-like protein OS=Mus musculus GN=Lman2l PE=1 SV=1	0	0	3	2	2	4	0
P59648	P59648	sp|P59648	d1209	d1209.a1	d1209.a1.a1	sp|P59648|FXYD7_MOUSE FXYD domain-containing ion transport regulator 7 OS=Mus musculus GN=Fxyd7 PE=3 SV=1	4	2	2	1	1	2	2
P59708	P59708	sp|P59708	d1585	d1585.a1	d1585.a1.a1	sp|P59708|SF3B6_MOUSE Splicing factor 3B subunit 6 OS=Mus musculus GN=Sf3b6 PE=1 SV=1	1	1	2	1	1	2	2
P59759	P59759	sp|P59759	d2258	d2258.a1	d2258.a1.a1	sp|P59759|MKL2_MOUSE MKL/myocardin-like protein 2 OS=Mus musculus GN=Mkl2 PE=1 SV=1	0	0	0	0	0	0	0
P59764	P59764	sp|P59764	d1396	d1396.a1	d1396.a1.a1	sp|P59764|DOCK4_MOUSE Dedicator of cytokinesis protein 4 OS=Mus musculus GN=Dock4 PE=1 SV=1	3	1	2	3	2	2	2
P59999	P59999	sp|P59999	c354	c354.a1	c354.a1.a1	sp|P59999|ARPC4_MOUSE Actin-related protein 2/3 complex subunit 4 OS=Mus musculus GN=Arpc4 PE=1 SV=3	12	6	6	4	11	13	8
P60041	P60041	sp|P60041	d2231	d2231.a1	d2231.a1.a1	sp|P60041|SMS_MOUSE Somatostatin OS=Mus musculus GN=Sst PE=3 SV=1	0	0	0	0	0	0	0
P60060	P60060	sp|P60060	d2213	d2213.a1	d2213.a1.a1	sp|P60060|SC61G_MOUSE Protein transport protein Sec61 subunit gamma OS=Mus musculus GN=Sec61g PE=3 SV=1	0	0	0	0	0	0	0
P60122	P60122	sp|P60122	d1969	d1969.a1	d1969.a1.a1	sp|P60122|RUVB1_MOUSE RuvB-like 1 OS=Mus musculus GN=Ruvbl1 PE=1 SV=1	1	2	0	3	0	0	1
P60202	P60202	sp|P60202	b34	b34.a1	b34.a1.a1	sp|P60202|MYPR_MOUSE Myelin proteolipid protein OS=Mus musculus GN=Plp1 PE=1 SV=2	75	80	60	110	72	97	76
P60229	P60229	sp|P60229	d1398	d1398.a1	d1398.a1.a1	sp|P60229|EIF3E_MOUSE Eukaryotic translation initiation factor 3 subunit E OS=Mus musculus GN=Eif3e PE=1 SV=1	2	2	2	1	1	2	3
P60335	P60335	sp|P60335	c364	c364.a1	c364.a1.a1	sp|P60335|PCBP1_MOUSE Poly(rC)-binding protein 1 OS=Mus musculus GN=Pcbp1 PE=1 SV=1	7	6	6	7	6	7	4
P60469	P60469	sp|P60469	c504	c504.a1	c504.a1.a1	sp|P60469|LIPA3_MOUSE Liprin-alpha-3 OS=Mus musculus GN=Ppfia3 PE=1 SV=2	1	2	1	2	1	1	2
P60487	P60487	sp|P60487	c784	c784.a1	c784.a1.a1	sp|P60487|PLPP_MOUSE Pyridoxal phosphate phosphatase OS=Mus musculus GN=Pdxp PE=1 SV=1	3	5	6	3	3	6	3
P60521	P60521	sp|P60521	c755	c755.a1	c755.a1.a1	sp|P60521|GBRL2_MOUSE Gamma-aminobutyric acid receptor-associated protein-like 2 OS=Mus musculus GN=Gabarapl2 PE=1 SV=1	5	3	3	3	4	4	7
P60603	P60603	sp|P60603	d1461	d1461.a1	d1461.a1.a1	sp|P60603|ROMO1_MOUSE Reactive oxygen species modulator 1 OS=Mus musculus GN=Romo1 PE=2 SV=1	1	1	0	2	3	0	0
P60710	P60710	sp|P60710	a7	a7.a1	a7.a1.a1	sp|P60710|ACTB_MOUSE Actin, cytoplasmic 1 OS=Mus musculus GN=Actb PE=1 SV=1	159	183	187	134	121	160	155
P60761	P60761	sp|P60761	c202	c202.a2	c202.a2.a1	sp|P60761|NEUG_MOUSE Neurogranin OS=Mus musculus GN=Nrgn PE=1 SV=1	3	2	2	3	4	4	4
P60764	P60764	sp|P60764	c114	c114.a4	c114.a4.a1	sp|P60764|RAC3_MOUSE Ras-related C3 botulinum toxin substrate 3 OS=Mus musculus GN=Rac3 PE=1 SV=1	9	8	7	6	9	10	10
P60766	P60766	sp|P60766	c114	c114.a1	c114.a1.a1	sp|P60766|CDC42_MOUSE Cell division control protein 42 homolog OS=Mus musculus GN=Cdc42 PE=1 SV=2	15	11	12	9	19	15	13
P60766	P60766	sp|P60766	c114	c114.a2	c114.a2.a1	sp|P60766-1|CDC42_MOUSE Isoform 1 of Cell division control protein 42 homolog OS=Mus musculus GN=Cdc42	13	10	10	8	19	15	13
P60824	P60824	sp|P60824	c924	c924.a1	c924.a1.a1	sp|P60824|CIRBP_MOUSE Cold-inducible RNA-binding protein OS=Mus musculus GN=Cirbp PE=1 SV=1	2	3	1	2	4	4	3
P60843	P60843	sp|P60843	c232	c232.a2	c232.a2.a1	sp|P60843|IF4A1_MOUSE Eukaryotic initiation factor 4A-I OS=Mus musculus GN=Eif4a1 PE=1 SV=1	8	10	9	9	6	11	10
P60867	P60867	sp|P60867	c382	c382.a2	c382.a2.a1	sp|P60867|RS20_MOUSE 40S ribosomal protein S20 OS=Mus musculus GN=Rps20 PE=1 SV=1	2	3	4	2	2	4	1
P60879	P60879	sp|P60879	c132	c132.a1	c132.a1.a1	sp|P60879|SNP25_MOUSE Synaptosomal-associated protein 25 OS=Mus musculus GN=Snap25 PE=1 SV=1	11	8	11	9	8	15	8
P60879	P60879	sp|P60879	c132	c132.a2	c132.a2.a1	sp|P60879-2|SNP25_MOUSE Isoform 2 of Synaptosomal-associated protein 25 OS=Mus musculus GN=Snap25	9	6	10	7	5	15	6
P60904	P60904	sp|P60904	c480	c480.a1	c480.a1.a1	sp|P60904|DNJC5_MOUSE DnaJ homolog subfamily C member 5 OS=Mus musculus GN=Dnajc5 PE=1 SV=1	5	4	11	4	5	9	4
P61021	P61021	sp|P61021	b52	b52.a4	b52.a4.a1	sp|P61021|RAB5B_MOUSE Ras-related protein Rab-5B OS=Mus musculus GN=Rab5b PE=1 SV=1	9	8	13	8	7	15	8
P61022	P61022	sp|P61022	d1279	d1279.a1	d1279.a1.a1	sp|P61022|CHP1_MOUSE Calcineurin B homologous protein 1 OS=Mus musculus GN=Chp1 PE=1 SV=2	1	2	0	0	2	0	1
P61027	P61027	sp|P61027	a3	a3.a7	a3.a7.a1	sp|P61027|RAB10_MOUSE Ras-related protein Rab-10 OS=Mus musculus GN=Rab10 PE=1 SV=1	25	25	29	29	29	33	23
P61028	P61028	sp|P61028	a3	a3.b12	a3.b12.a1	sp|P61028|RAB8B_MOUSE Ras-related protein Rab-8B OS=Mus musculus GN=Rab8b PE=1 SV=1	17	17	21	20	23	29	19
P61079	P61079	sp|P61079	d1433	d1433.a1	d1433.a1.a1	sp|P61079|UB2D3_MOUSE Ubiquitin-conjugating enzyme E2 D3 OS=Mus musculus GN=Ube2d3 PE=1 SV=1	1	0	2	0	2	0	3
P61080	P61080	sp|P61080	d1433	d1433.a2	d1433.a2.a1	sp|P61080|UB2D1_MOUSE Ubiquitin-conjugating enzyme E2 D1 OS=Mus musculus GN=Ube2d1 PE=2 SV=1	0	0	1	0	2	0	1
P61082	P61082	sp|P61082	c895	c895.a1	c895.a1.a1	sp|P61082|UBC12_MOUSE NEDD8-conjugating enzyme Ubc12 OS=Mus musculus GN=Ube2m PE=1 SV=1	5	2	3	2	2	3	4
P61087	P61087	sp|P61087	d1701	d1701.a1	d1701.a1.a1	sp|P61087|UBE2K_MOUSE Ubiquitin-conjugating enzyme E2 K OS=Mus musculus GN=Ube2k PE=1 SV=3	2	1	1	1	0	1	2
P61089	P61089	sp|P61089	c735	c735.a1	c735.a1.a1	sp|P61089|UBE2N_MOUSE Ubiquitin-conjugating enzyme E2 N OS=Mus musculus GN=Ube2n PE=1 SV=1	3	2	5	5	5	5	6
P61161	P61161	sp|P61161	a7	a7.a7	a7.a7.a1	sp|P61161|ARP2_MOUSE Actin-related protein 2 OS=Mus musculus GN=Actr2 PE=1 SV=1	13	12	10	10	12	26	20
P61164	P61164	sp|P61164	a7	a7.a8	a7.a8.a1	sp|P61164|ACTZ_MOUSE Alpha-centractin OS=Mus musculus GN=Actr1a PE=1 SV=1	13	16	20	15	13	22	12
P61202	P61202	sp|P61202	d1993	d1993.a1	d1993.a1.a1	sp|P61202-2|CSN2_MOUSE Isoform 2 of COP9 signalosome complex subunit 2 OS=Mus musculus GN=Cops2	0	1	1	1	0	1	0
P61205	P61205	sp|P61205	b56	b56.a1	b56.a1.a1	sp|P61205|ARF3_MOUSE ADP-ribosylation factor 3 OS=Mus musculus GN=Arf3 PE=2 SV=2	31	25	36	25	26	33	25
P61211	P61211	sp|P61211	d1139	d1139.a1	d1139.a1.a1	sp|P61211|ARL1_MOUSE ADP-ribosylation factor-like protein 1 OS=Mus musculus GN=Arl1 PE=1 SV=1	2	1	5	1	4	4	3
P61222	P61222	sp|P61222	d1493	d1493.a1	d1493.a1.a1	sp|P61222|ABCE1_MOUSE ATP-binding cassette sub-family E member 1 OS=Mus musculus GN=Abce1 PE=1 SV=1	2	1	2	0	0	3	2
P61226	P61226	sp|P61226	a3	a3.b23	a3.b23.a1	sp|P61226|RAP2B_MOUSE Ras-related protein Rap-2b OS=Mus musculus GN=Rap2b PE=1 SV=1	17	13	16	15	14	17	7
P61255	P61255	sp|P61255	c685	c685.a1	c685.a1.a1	sp|P61255|RL26_MOUSE 60S ribosomal protein L26 OS=Mus musculus GN=Rpl26 PE=1 SV=1	2	4	3	2	3	3	5
P61264	P61264	sp|P61264	b53	b53.a1	b53.a1.a1	sp|P61264|STX1B_MOUSE Syntaxin-1B OS=Mus musculus GN=Stx1b PE=1 SV=1	25	29	27	20	15	37	31
P61294	P61294	sp|P61294	a3	a3.a9	a3.a9.a1	sp|P61294|RAB6B_MOUSE Ras-related protein Rab-6B OS=Mus musculus GN=Rab6b PE=1 SV=1	24	22	27	26	27	29	19
P61327	P61327	sp|P61327	d1820	d1820.a1	d1820.a1.a1	sp|P61327|MGN_MOUSE Protein mago nashi homolog OS=Mus musculus GN=Magoh PE=2 SV=1	0	0	2	1	0	1	2
P61329	P61329	sp|P61329	d1623	d1623.a1	d1623.a1.a1	sp|P61329-2|FGF12_MOUSE Isoform 2 of Fibroblast growth factor 12 OS=Mus musculus GN=Fgf12	0	1	1	3	2	1	1
P61358	P61358	sp|P61358	c786	c786.a1	c786.a1.a1	sp|P61358|RL27_MOUSE 60S ribosomal protein L27 OS=Mus musculus GN=Rpl27 PE=1 SV=2	3	5	3	2	2	4	6
P61458	P61458	sp|P61458	d2402	d2402.a1	d2402.a1.a1	sp|P61458|PHS_MOUSE Pterin-4-alpha-carbinolamine dehydratase OS=Mus musculus GN=Pcbd1 PE=1 SV=2	0	0	0	0	0	0	0
P61514	P61514	sp|P61514	d1142	d1142.a1	d1142.a1.a1	sp|P61514|RL37A_MOUSE 60S ribosomal protein L37a OS=Mus musculus GN=Rpl37a PE=1 SV=2	1	4	1	3	3	3	1
P61620	P61620	sp|P61620	c888	c888.a1	c888.a1.a1	sp|P61620|S61A1_MOUSE Protein transport protein Sec61 subunit alpha isoform 1 OS=Mus musculus GN=Sec61a1 PE=1 SV=2	2	2	3	3	0	4	3
P61750	P61750	sp|P61750	b56	b56.a4	b56.a4.a1	sp|P61750|ARF4_MOUSE ADP-ribosylation factor 4 OS=Mus musculus GN=Arf4 PE=1 SV=2	21	17	21	18	17	21	14
P61759	P61759	sp|P61759	d2108	d2108.a1	d2108.a1.a1	sp|P61759|PFD3_MOUSE Prefoldin subunit 3 OS=Mus musculus GN=Vbp1 PE=1 SV=2	2	0	0	0	0	0	0
P61804	P61804	sp|P61804	c943	c943.a1	c943.a1.a1	sp|P61804|DAD1_MOUSE Dolichyl-diphosphooligosaccharide--protein glycosyltransferase subunit DAD1 OS=Mus musculus GN=Dad1 PE=1 SV=3	2	1	5	1	3	4	3
P61807	P61807	sp|P61807	d2330	d2330.a1	d2330.a1.a1	sp|P61807|SNN_MOUSE Stannin OS=Mus musculus GN=Snn PE=1 SV=1	0	0	0	0	0	0	0
P61922	P61922	sp|P61922	b92	b92.a1	b92.a1.a1	sp|P61922|GABT_MOUSE 4-aminobutyrate aminotransferase, mitochondrial OS=Mus musculus GN=Abat PE=1 SV=1	30	37	40	39	30	34	33
P61924	P61924	sp|P61924	c933	c933.a1	c933.a1.a1	sp|P61924|COPZ1_MOUSE Coatomer subunit zeta-1 OS=Mus musculus GN=Copz1 PE=1 SV=1	1	2	5	3	5	3	2
P61961	P61961	sp|P61961	d1787	d1787.a1	d1787.a1.a1	sp|P61961|UFM1_MOUSE Ubiquitin-fold modifier 1 OS=Mus musculus GN=Ufm1 PE=1 SV=1	1	1	0	1	2	1	0
P61963	P61963	sp|P61963	d1341	d1341.a1	d1341.a1.a1	sp|P61963|DCAF7_MOUSE DDB1- and CUL4-associated factor 7 OS=Mus musculus GN=Dcaf7 PE=1 SV=1	2	2	2	2	0	4	2
P61967	P61967	sp|P61967	d1638	d1638.a1	d1638.a1.a1	sp|P61967|AP1S1_MOUSE AP-1 complex subunit sigma-1A OS=Mus musculus GN=Ap1s1 PE=1 SV=1	0	1	2	0	1	1	0
P61971	P61971	sp|P61971	d2303	d2303.a1	d2303.a1.a1	sp|P61971|NTF2_MOUSE Nuclear transport factor 2 OS=Mus musculus GN=Nutf2 PE=1 SV=1	0	0	1	0	0	0	0
P61979	P61979	sp|P61979	c320	c320.a1	c320.a1.a1	sp|P61979-2|HNRPK_MOUSE Isoform 2 of Heterogeneous nuclear ribonucleoprotein K OS=Mus musculus GN=Hnrnpk	8	13	10	9	8	8	10
P61982	P61982	sp|P61982	b16	b16.a6	b16.a6.a1	sp|P61982|1433G_MOUSE 14-3-3 protein gamma OS=Mus musculus GN=Ywhag PE=1 SV=2	21	28	29	19	18	25	15
P62069	P62069	sp|P62069	d1223	d1223.a2	d1223.a2.a1	sp|P62069|UBP46_MOUSE Ubiquitin carboxyl-terminal hydrolase 46 OS=Mus musculus GN=Usp46 PE=1 SV=1	3	2	4	2	2	3	2
P62071	P62071	sp|P62071	c418	c418.a1	c418.a1.a1	sp|P62071|RRAS2_MOUSE Ras-related protein R-Ras2 OS=Mus musculus GN=Rras2 PE=1 SV=1	6	5	9	5	7	7	8
P62073	P62073	sp|P62073	d1144	d1144.a1	d1144.a1.a1	sp|P62073|TIM10_MOUSE Mitochondrial import inner membrane translocase subunit Tim10 OS=Mus musculus GN=Timm10 PE=1 SV=1	1	1	1	1	1	1	2
P62075	P62075	sp|P62075	c852	c852.a1	c852.a1.a1	sp|P62075|TIM13_MOUSE Mitochondrial import inner membrane translocase subunit Tim13 OS=Mus musculus GN=Timm13 PE=1 SV=1	2	4	5	1	2	0	5
P62077	P62077	sp|P62077	d1566	d1566.a1	d1566.a1.a1	sp|P62077|TIM8B_MOUSE Mitochondrial import inner membrane translocase subunit Tim8 B OS=Mus musculus GN=Timm8b PE=1 SV=1	0	1	0	0	1	0	1
P62082	P62082	sp|P62082	c796	c796.a1	c796.a1.a1	sp|P62082|RS7_MOUSE 40S ribosomal protein S7 OS=Mus musculus GN=Rps7 PE=2 SV=1	2	5	5	2	5	5	5
P62137	P62137	sp|P62137	b21	b21.a3	b21.a3.a1	sp|P62137|PP1A_MOUSE Serine/threonine-protein phosphatase PP1-alpha catalytic subunit OS=Mus musculus GN=Ppp1ca PE=1 SV=1	25	34	23	29	23	30	23
P62141	P62141	sp|P62141	b21	b21.a6	b21.a6.a1	sp|P62141|PP1B_MOUSE Serine/threonine-protein phosphatase PP1-beta catalytic subunit OS=Mus musculus GN=Ppp1cb PE=1 SV=3	22	34	21	29	22	28	25
P62192	P62192	sp|P62192	c830	c830.a2	c830.a2.a1	sp|P62192|PRS4_MOUSE 26S protease regulatory subunit 4 OS=Mus musculus GN=Psmc1 PE=1 SV=1	3	1	1	3	1	1	0
P62196	P62196	sp|P62196	c830	c830.a1	c830.a1.a1	sp|P62196|PRS8_MOUSE 26S protease regulatory subunit 8 OS=Mus musculus GN=Psmc5 PE=1 SV=1	6	2	2	1	2	1	1
P62204	P62204	sp|P62204	c127	c127.a1	c127.a1.a1	sp|P62204|CALM_MOUSE Calmodulin OS=Mus musculus GN=Calm1 PE=1 SV=2	14	12	11	17	14	23	15
P62242	P62242	sp|P62242	c420	c420.a1	c420.a1.a1	sp|P62242|RS8_MOUSE 40S ribosomal protein S8 OS=Mus musculus GN=Rps8 PE=1 SV=2	8	8	12	7	7	9	7
P62245	P62245	sp|P62245	c774	c774.a1	c774.a1.a1	sp|P62245|RS15A_MOUSE 40S ribosomal protein S15a OS=Mus musculus GN=Rps15a PE=1 SV=2	4	5	5	4	5	5	3
P62257	P62257	sp|P62257	d2420	d2420.a1	d2420.a1.a1	sp|P62257|UBE2H_MOUSE Ubiquitin-conjugating enzyme E2 H OS=Mus musculus GN=Ube2h PE=1 SV=1	0	0	0	0	0	0	0
P62259	P62259	sp|P62259	b16	b16.a2	b16.a2.a1	sp|P62259|1433E_MOUSE 14-3-3 protein epsilon OS=Mus musculus GN=Ywhae PE=1 SV=1	23	34	40	30	25	38	28
P62264	P62264	sp|P62264	c846	c846.a1	c846.a1.a1	sp|P62264|RS14_MOUSE 40S ribosomal protein S14 OS=Mus musculus GN=Rps14 PE=1 SV=3	2	1	4	2	3	3	3
P62267	P62267	sp|P62267	c937	c937.a1	c937.a1.a1	sp|P62267|RS23_MOUSE 40S ribosomal protein S23 OS=Mus musculus GN=Rps23 PE=1 SV=3	0	3	2	1	3	6	4
P62270	P62270	sp|P62270	c423	c423.a1	c423.a1.a1	sp|P62270|RS18_MOUSE 40S ribosomal protein S18 OS=Mus musculus GN=Rps18 PE=1 SV=3	9	8	9	7	5	5	5
P62274	P62274	sp|P62274	d1357	d1357.a1	d1357.a1.a1	sp|P62274|RS29_MOUSE 40S ribosomal protein S29 OS=Mus musculus GN=Rps29 PE=3 SV=2	1	2	3	0	2	0	2
P62281	P62281	sp|P62281	c664	c664.a1	c664.a1.a1	sp|P62281|RS11_MOUSE 40S ribosomal protein S11 OS=Mus musculus GN=Rps11 PE=1 SV=3	3	4	9	4	5	4	8
P62301	P62301	sp|P62301	c790	c790.a1	c790.a1.a1	sp|P62301|RS13_MOUSE 40S ribosomal protein S13 OS=Mus musculus GN=Rps13 PE=1 SV=2	3	5	4	3	2	4	2
P62305	P62305	sp|P62305	d1202	d1202.a1	d1202.a1.a1	sp|P62305|RUXE_MOUSE Small nuclear ribonucleoprotein E OS=Mus musculus GN=Snrpe PE=1 SV=1	2	1	2	2	2	1	4
P62307	P62307	sp|P62307	d1643	d1643.a1	d1643.a1.a1	sp|P62307|RUXF_MOUSE Small nuclear ribonucleoprotein F OS=Mus musculus GN=Snrpf PE=1 SV=1	1	2	0	0	1	0	0
P62311	P62311	sp|P62311	d2306	d2306.a1	d2306.a1.a1	sp|P62311|LSM3_MOUSE U6 snRNA-associated Sm-like protein LSm3 OS=Mus musculus GN=Lsm3 PE=1 SV=2	0	0	0	0	0	0	0
P62315	P62315	sp|P62315	d2075	d2075.a1	d2075.a1.a1	sp|P62315|SMD1_MOUSE Small nuclear ribonucleoprotein Sm D1 OS=Mus musculus GN=Snrpd1 PE=1 SV=1	0	0	1	0	0	1	0
P62317	P62317	sp|P62317	d1690	d1690.a1	d1690.a1.a1	sp|P62317|SMD2_MOUSE Small nuclear ribonucleoprotein Sm D2 OS=Mus musculus GN=Snrpd2 PE=1 SV=1	0	0	0	1	0	2	1
P62320	P62320	sp|P62320	d2009	d2009.a1	d2009.a1.a1	sp|P62320|SMD3_MOUSE Small nuclear ribonucleoprotein Sm D3 OS=Mus musculus GN=Snrpd3 PE=1 SV=1	0	0	0	0	1	1	2
P62331	P62331	sp|P62331	c592	c592.a1	c592.a1.a1	sp|P62331|ARF6_MOUSE ADP-ribosylation factor 6 OS=Mus musculus GN=Arf6 PE=1 SV=2	10	6	7	5	5	6	6
P62334	P62334	sp|P62334	c625	c625.a1	c625.a1.a1	sp|P62334|PRS10_MOUSE 26S protease regulatory subunit 10B OS=Mus musculus GN=Psmc6 PE=1 SV=1	6	3	4	5	5	8	7
P62342	P62342	sp|P62342	d1476	d1476.a1	d1476.a1.a1	sp|P62342|SELT_MOUSE Selenoprotein T OS=Mus musculus GN=Selt PE=1 SV=2	2	1	1	1	1	1	2
P62482	P62482	sp|P62482	c476	c476.a1	c476.a1.a1	sp|P62482|KCAB2_MOUSE Voltage-gated potassium channel subunit beta-2 OS=Mus musculus GN=Kcnab2 PE=1 SV=1	4	7	8	10	4	11	4
P62484	P62484	sp|P62484	c836	c836.a1	c836.a1.a1	sp|P62484|ABI2_MOUSE Abl interactor 2 OS=Mus musculus GN=Abi2 PE=1 SV=1	1	3	2	1	0	0	0
P62492	P62492	sp|P62492	c221	c221.a2	c221.a2.a1	sp|P62492|RB11A_MOUSE Ras-related protein Rab-11A OS=Mus musculus GN=Rab11a PE=1 SV=3	10	10	12	13	13	18	12
P62627	P62627	sp|P62627	d1114	d1114.a1	d1114.a1.a1	sp|P62627|DLRB1_MOUSE Dynein light chain roadblock-type 1 OS=Mus musculus GN=Dynlrb1 PE=1 SV=3	1	1	2	4	4	0	3
P62631	P62631	sp|P62631	b36	b36.a2	b36.a2.a1	sp|P62631|EF1A2_MOUSE Elongation factor 1-alpha 2 OS=Mus musculus GN=Eef1a2 PE=1 SV=1	36	58	62	51	30	56	59
P62702	P62702	sp|P62702	c287	c287.a1	c287.a1.a1	sp|P62702|RS4X_MOUSE 40S ribosomal protein S4, X isoform OS=Mus musculus GN=Rps4x PE=1 SV=2	14	11	15	7	10	12	16
P62715	P62715	sp|P62715	c206	c206.a2	c206.a2.a1	sp|P62715|PP2AB_MOUSE Serine/threonine-protein phosphatase 2A catalytic subunit beta isoform OS=Mus musculus GN=Ppp2cb PE=1 SV=1	14	15	19	15	14	16	10
P62717	P62717	sp|P62717	c642	c642.a1	c642.a1.a1	sp|P62717|RL18A_MOUSE 60S ribosomal protein L18a OS=Mus musculus GN=Rpl18a PE=1 SV=1	3	4	5	5	5	8	5
P62743	P62743	sp|P62743	c356	c356.a1	c356.a1.a1	sp|P62743|AP2S1_MOUSE AP-2 complex subunit sigma OS=Mus musculus GN=Ap2s1 PE=1 SV=1	9	9	12	10	11	13	11
P62746	P62746	sp|P62746	a3	a3.b19	a3.b19.a1	sp|P62746|RHOB_MOUSE Rho-related GTP-binding protein RhoB OS=Mus musculus GN=Rhob PE=1 SV=1	12	20	11	11	21	17	17
P62748	P62748	sp|P62748	b45	b45.a5	b45.a5.a1	sp|P62748|HPCL1_MOUSE Hippocalcin-like protein 1 OS=Mus musculus GN=Hpcal1 PE=1 SV=2	11	11	13	10	15	18	13
P62751	P62751	sp|P62751	c696	c696.a1	c696.a1.a1	sp|P62751|RL23A_MOUSE 60S ribosomal protein L23a OS=Mus musculus GN=Rpl23a PE=1 SV=1	3	1	7	3	6	6	3
P62754	P62754	sp|P62754	c490	c490.a1	c490.a1.a1	sp|P62754|RS6_MOUSE 40S ribosomal protein S6 OS=Mus musculus GN=Rps6 PE=1 SV=1	7	5	9	4	5	9	3
P62761	P62761	sp|P62761	b45	b45.a1	b45.a1.a1	sp|P62761|VISL1_MOUSE Visinin-like protein 1 OS=Mus musculus GN=Vsnl1 PE=1 SV=2	28	16	28	19	21	32	20
P62774	P62774	sp|P62774	d1126	d1126.a1	d1126.a1.a1	sp|P62774|MTPN_MOUSE Myotrophin OS=Mus musculus GN=Mtpn PE=1 SV=2	0	1	1	1	1	1	1
P62806	P62806	sp|P62806	b89	b89.a1	b89.a1.a1	sp|P62806|H4_MOUSE Histone H4 OS=Mus musculus GN=Hist1h4a PE=1 SV=2	25	30	28	36	36	56	25
P62812	P62812	sp|P62812	c437	c437.a1	c437.a1.a1	sp|P62812|GBRA1_MOUSE Gamma-aminobutyric acid receptor subunit alpha-1 OS=Mus musculus GN=Gabra1 PE=1 SV=1	6	8	4	6	5	4	8
P62814	P62814	sp|P62814	b87	b87.a1	b87.a1.a1	sp|P62814|VATB2_MOUSE V-type proton ATPase subunit B, brain isoform OS=Mus musculus GN=Atp6v1b2 PE=1 SV=1	34	37	39	40	36	38	30
P62821	P62821	sp|P62821	a3	a3.a5	a3.a5.a1	sp|P62821|RAB1A_MOUSE Ras-related protein Rab-1A OS=Mus musculus GN=Rab1A PE=1 SV=3	24	22	33	31	31	36	18
P62823	P62823	sp|P62823	a3	a3.a2	a3.a2.a1	sp|P62823|RAB3C_MOUSE Ras-related protein Rab-3C OS=Mus musculus GN=Rab3c PE=1 SV=1	52	47	51	58	54	57	40
P62827	P62827	sp|P62827	c432	c432.a1	c432.a1.a1	sp|P62827|RAN_MOUSE GTP-binding nuclear protein Ran OS=Mus musculus GN=Ran PE=1 SV=3	6	7	12	7	8	10	8
P62830	P62830	sp|P62830	c600	c600.a1	c600.a1.a1	sp|P62830|RL23_MOUSE 60S ribosomal protein L23 OS=Mus musculus GN=Rpl23 PE=1 SV=1	7	3	5	3	6	5	8
P62835	P62835	sp|P62835	a3	a3.b25	a3.b25.a1	sp|P62835|RAP1A_MOUSE Ras-related protein Rap-1A OS=Mus musculus GN=Rap1a PE=1 SV=1	14	13	8	10	13	11	10
P62843	P62843	sp|P62843	d1467	d1467.a1	d1467.a1.a1	sp|P62843|RS15_MOUSE 40S ribosomal protein S15 OS=Mus musculus GN=Rps15 PE=1 SV=2	2	1	1	0	0	2	1
P62849	P62849	sp|P62849	c887	c887.a1	c887.a1.a1	sp|P62849-2|RS24_MOUSE Isoform 2 of 40S ribosomal protein S24 OS=Mus musculus GN=Rps24	6	3	5	3	3	3	4
P62852	P62852	sp|P62852	c874	c874.a1	c874.a1.a1	sp|P62852|RS25_MOUSE 40S ribosomal protein S25 OS=Mus musculus GN=Rps25 PE=1 SV=1	4	2	3	1	5	5	4
P62855	P62855	sp|P62855	c894	c894.a1	c894.a1.a1	sp|P62855|RS26_MOUSE 40S ribosomal protein S26 OS=Mus musculus GN=Rps26 PE=1 SV=3	8	3	3	3	3	5	3
P62858	P62858	sp|P62858	d1842	d1842.a1	d1842.a1.a1	sp|P62858|RS28_MOUSE 40S ribosomal protein S28 OS=Mus musculus GN=Rps28 PE=1 SV=1	0	0	1	0	1	0	1
P62869	P62869	sp|P62869	d1295	d1295.a1	d1295.a1.a1	sp|P62869|ELOB_MOUSE Transcription elongation factor B polypeptide 2 OS=Mus musculus GN=Tceb2 PE=1 SV=1	0	0	0	0	1	2	0
P62874	P62874	sp|P62874	b22	b22.a1	b22.a1.a1	sp|P62874|GBB1_MOUSE Guanine nucleotide-binding protein G(I)/G(S)/G(T) subunit beta-1 OS=Mus musculus GN=Gnb1 PE=1 SV=3	73	74	79	78	63	97	64
P62878	P62878	sp|P62878	d2056	d2056.a1	d2056.a1.a1	sp|P62878|RBX1_MOUSE E3 ubiquitin-protein ligase RBX1 OS=Mus musculus GN=Rbx1 PE=1 SV=1	0	0	0	0	1	0	0
P62880	P62880	sp|P62880	b22	b22.a2	b22.a2.a1	sp|P62880|GBB2_MOUSE Guanine nucleotide-binding protein G(I)/G(S)/G(T) subunit beta-2 OS=Mus musculus GN=Gnb2 PE=1 SV=3	63	66	75	71	59	91	60
P62881	P62881	sp|P62881	c450	c450.a1	c450.a1.a1	sp|P62881-2|GBB5_MOUSE Isoform 2 of Guanine nucleotide-binding protein subunit beta-5 OS=Mus musculus GN=Gnb5	9	5	5	6	6	11	9
P62889	P62889	sp|P62889	c644	c644.a1	c644.a1.a1	sp|P62889|RL30_MOUSE 60S ribosomal protein L30 OS=Mus musculus GN=Rpl30 PE=1 SV=2	5	6	4	3	4	7	6
P62897	P62897	sp|P62897	c208	c208.a1	c208.a1.a1	sp|P62897|CYC_MOUSE Cytochrome c, somatic OS=Mus musculus GN=Cycs PE=1 SV=2	11	8	15	11	15	14	13
P62900	P62900	sp|P62900	d1035	d1035.a1	d1035.a1.a1	sp|P62900|RL31_MOUSE 60S ribosomal protein L31 OS=Mus musculus GN=Rpl31 PE=1 SV=1	5	3	3	2	3	3	2
P62908	P62908	sp|P62908	c256	c256.a1	c256.a1.a1	sp|P62908|RS3_MOUSE 40S ribosomal protein S3 OS=Mus musculus GN=Rps3 PE=1 SV=1	9	16	24	9	10	12	10
P62911	P62911	sp|P62911	c827	c827.a1	c827.a1.a1	sp|P62911|RL32_MOUSE 60S ribosomal protein L32 OS=Mus musculus GN=Rpl32 PE=1 SV=2	4	3	3	3	5	3	4
P62918	P62918	sp|P62918	c962	c962.a1	c962.a1.a1	sp|P62918|RL8_MOUSE 60S ribosomal protein L8 OS=Mus musculus GN=Rpl8 PE=1 SV=2	2	4	8	1	1	3	1
P62962	P62962	sp|P62962	c353	c353.a1	c353.a1.a1	sp|P62962|PROF1_MOUSE Profilin-1 OS=Mus musculus GN=Pfn1 PE=1 SV=2	4	5	8	9	12	9	12
P62983	P62983	sp|P62983	b97	b97.a1	b97.a1.a1	sp|P62983|RS27A_MOUSE Ubiquitin-40S ribosomal protein S27a OS=Mus musculus GN=Rps27a PE=1 SV=2	28	29	26	23	26	27	31
P62984	P62984	sp|P62984	b97	b97.a2	b97.a2.a1	sp|P62984|RL40_MOUSE Ubiquitin-60S ribosomal protein L40 OS=Mus musculus GN=Uba52 PE=1 SV=2	27	28	25	23	26	28	31
P62996	P62996	sp|P62996	d1378	d1378.a1	d1378.a1.a1	sp|P62996|TRA2B_MOUSE Transformer-2 protein homolog beta OS=Mus musculus GN=Tra2b PE=1 SV=1	2	1	4	3	2	2	1
P63001	P63001	sp|P63001	c114	c114.a3	c114.a3.a1	sp|P63001|RAC1_MOUSE Ras-related C3 botulinum toxin substrate 1 OS=Mus musculus GN=Rac1 PE=1 SV=1	6	9	7	6	9	11	13
P63005	P63005	sp|P63005	c370	c370.a1	c370.a1.a1	sp|P63005|LIS1_MOUSE Platelet-activating factor acetylhydrolase IB subunit alpha OS=Mus musculus GN=Pafah1b1 PE=1 SV=2	7	7	8	14	5	8	10
P63011	P63011	sp|P63011	a3	a3.a1	a3.a1.a1	sp|P63011|RAB3A_MOUSE Ras-related protein Rab-3A OS=Mus musculus GN=Rab3a PE=1 SV=1	71	72	87	77	78	79	51
P63017	P63017	sp|P63017	a2	a2.a5	a2.a5.a1	sp|P63017|HSP7C_MOUSE Heat shock cognate 71 kDa protein OS=Mus musculus GN=Hspa8 PE=1 SV=1	62	90	48	38	21	36	41
P63024	P63024	sp|P63024	c104	c104.a2	c104.a2.a1	sp|P63024|VAMP3_MOUSE Vesicle-associated membrane protein 3 OS=Mus musculus GN=Vamp3 PE=1 SV=1	12	11	12	16	17	17	21
P63028	P63028	sp|P63028	c984	c984.a1	c984.a1.a1	sp|P63028|TCTP_MOUSE Translationally-controlled tumor protein OS=Mus musculus GN=Tpt1 PE=1 SV=1	1	2	3	0	3	5	3
P63030	P63030	sp|P63030	c599	c599.a1	c599.a1.a1	sp|P63030|MPC1_MOUSE Mitochondrial pyruvate carrier 1 OS=Mus musculus GN=Mpc1 PE=1 SV=1	5	6	4	7	6	3	10
P63034	P63034	sp|P63034	d1486	d1486.a1	d1486.a1.a1	sp|P63034-2|CYH2_MOUSE Isoform 2 of Cytohesin-2 OS=Mus musculus GN=Cyth2	3	2	2	0	0	1	3
P63037	P63037	sp|P63037	c637	c637.a1	c637.a1.a1	sp|P63037|DNJA1_MOUSE DnaJ homolog subfamily A member 1 OS=Mus musculus GN=Dnaja1 PE=1 SV=1	6	4	7	3	2	6	4
P63038	P63038	sp|P63038	c106	c106.a1	c106.a1.a1	sp|P63038|CH60_MOUSE 60 kDa heat shock protein, mitochondrial OS=Mus musculus GN=Hspd1 PE=1 SV=1	23	28	27	21	14	16	27
P63040	P63040	sp|P63040	d1103	d1103.a2	d1103.a2.a1	sp|P63040|CPLX1_MOUSE Complexin-1 OS=Mus musculus GN=Cplx1 PE=1 SV=1	0	0	0	0	0	0	1
P63044	P63044	sp|P63044	c104	c104.a1	c104.a1.a1	sp|P63044|VAMP2_MOUSE Vesicle-associated membrane protein 2 OS=Mus musculus GN=Vamp2 PE=1 SV=2	17	16	18	23	25	27	28
P63046	P63046	sp|P63046	d1308	d1308.a1	d1308.a1.a1	sp|P63046-2|ST4A1_MOUSE Isoform 2 of Sulfotransferase 4A1 OS=Mus musculus GN=Sult4a1	3	2	1	3	2	2	2
P63054	P63054	sp|P63054	d2358	d2358.a1	d2358.a1.a1	sp|P63054|PCP4_MOUSE Purkinje cell protein 4 OS=Mus musculus GN=Pcp4 PE=3 SV=2	0	0	0	0	0	0	0
P63073	P63073	sp|P63073	d1991	d1991.a1	d1991.a1.a1	sp|P63073|IF4E_MOUSE Eukaryotic translation initiation factor 4E OS=Mus musculus GN=Eif4e PE=1 SV=1	0	0	0	0	0	2	0
P63080	P63080	sp|P63080	c318	c318.a2	c318.a2.a1	sp|P63080|GBRB3_MOUSE Gamma-aminobutyric acid receptor subunit beta-3 OS=Mus musculus GN=Gabrb3 PE=2 SV=1	0	1	2	3	2	4	7
P63082	P63082	sp|P63082	c137	c137.a1	c137.a1.a1	sp|P63082|VATL_MOUSE V-type proton ATPase 16 kDa proteolipid subunit OS=Mus musculus GN=Atp6v0c PE=1 SV=1	12	19	17	31	34	29	25
P63085	P63085	sp|P63085	b19	b19.a4	b19.a4.a1	sp|P63085|MK01_MOUSE Mitogen-activated protein kinase 1 OS=Mus musculus GN=Mapk1 PE=1 SV=3	11	10	19	14	12	22	18
P63087	P63087	sp|P63087	b21	b21.a5	b21.a5.a1	sp|P63087-2|PP1G_MOUSE Isoform Gamma-2 of Serine/threonine-protein phosphatase PP1-gamma catalytic subunit OS=Mus musculus GN=Ppp1cc	23	35	22	28	22	29	24
P63089	P63089	sp|P63089	d1819	d1819.a1	d1819.a1.a1	sp|P63089|PTN_MOUSE Pleiotrophin OS=Mus musculus GN=Ptn PE=1 SV=1	1	1	0	1	2	1	0
P63101	P63101	sp|P63101	b16	b16.a1	b16.a1.a1	sp|P63101|1433Z_MOUSE 14-3-3 protein zeta/delta OS=Mus musculus GN=Ywhaz PE=1 SV=1	35	39	44	37	39	44	29
P63137	P63137	sp|P63137	c318	c318.a1	c318.a1.a1	sp|P63137-2|GBRB2_MOUSE Isoform 2 of Gamma-aminobutyric acid receptor subunit beta-2 OS=Mus musculus GN=Gabrb2	11	10	6	10	8	7	21
P63141	P63141	sp|P63141	c442	c442.a2	c442.a2.a1	sp|P63141|KCNA2_MOUSE Potassium voltage-gated channel subfamily A member 2 OS=Mus musculus GN=Kcna2 PE=1 SV=1	5	5	7	5	5	6	3
P63158	P63158	sp|P63158	c641	c641.a1	c641.a1.a1	sp|P63158|HMGB1_MOUSE High mobility group protein B1 OS=Mus musculus GN=Hmgb1 PE=1 SV=2	4	4	1	2	2	3	2
P63168	P63168	sp|P63168	c102	c102.a2	c102.a2.a1	sp|P63168|DYL1_MOUSE Dynein light chain 1, cytoplasmic OS=Mus musculus GN=Dynll1 PE=1 SV=1	11	11	12	14	14	17	17
P63213	P63213	sp|P63213	c413	c413.a1	c413.a1.a1	sp|P63213|GBG2_MOUSE Guanine nucleotide-binding protein G(I)/G(S)/G(O) subunit gamma-2 OS=Mus musculus GN=Gng2 PE=1 SV=2	0	5	5	6	8	8	11
P63216	P63216	sp|P63216	c523	c523.a1	c523.a1.a1	sp|P63216|GBG3_MOUSE Guanine nucleotide-binding protein G(I)/G(S)/G(O) subunit gamma-3 OS=Mus musculus GN=Gng3 PE=1 SV=1	4	4	8	3	7	1	8
P63242	P63242	sp|P63242	c574	c574.a1	c574.a1.a1	sp|P63242|IF5A1_MOUSE Eukaryotic translation initiation factor 5A-1 OS=Mus musculus GN=Eif5a PE=1 SV=2	6	5	3	5	7	6	8
P63250	P63250	sp|P63250	d2324	d2324.a1	d2324.a1.a1	sp|P63250|KCNJ3_MOUSE G protein-activated inward rectifier potassium channel 1 OS=Mus musculus GN=Kcnj3 PE=1 SV=1	0	0	1	1	0	2	0
P63260	P63260	sp|P63260	a7	a7.a2	a7.a2.a1	sp|P63260|ACTG_MOUSE Actin, cytoplasmic 2 OS=Mus musculus GN=Actg1 PE=1 SV=1	163	182	188	135	120	161	157
P63276	P63276	sp|P63276	c867	c867.a1	c867.a1.a1	sp|P63276|RS17_MOUSE 40S ribosomal protein S17 OS=Mus musculus GN=Rps17 PE=1 SV=2	3	3	3	2	2	5	3
P63280	P63280	sp|P63280	d2398	d2398.a1	d2398.a1.a1	sp|P63280|UBC9_MOUSE SUMO-conjugating enzyme UBC9 OS=Mus musculus GN=Ube2i PE=1 SV=1	0	0	0	0	0	0	0
P63300	P63300	sp|P63300	d1912	d1912.a1	d1912.a1.a1	sp|P63300|SELW_MOUSE Selenoprotein W OS=Mus musculus GN=Sepw1 PE=1 SV=3	0	0	0	0	0	0	0
P63318	P63318	sp|P63318	a5	a5.a4	a5.a4.a1	sp|P63318|KPCG_MOUSE Protein kinase C gamma type OS=Mus musculus GN=Prkcg PE=1 SV=1	39	57	49	41	22	37	40
P63321	P63321	sp|P63321	a3	a3.b28	a3.b28.a1	sp|P63321|RALA_MOUSE Ras-related protein Ral-A OS=Mus musculus GN=Rala PE=1 SV=1	8	7	8	12	12	9	6
P63323	P63323	sp|P63323	c892	c892.a1	c892.a1.a1	sp|P63323|RS12_MOUSE 40S ribosomal protein S12 OS=Mus musculus GN=Rps12 PE=1 SV=2	4	1	5	0	2	2	4
P63325	P63325	sp|P63325	d1048	d1048.a1	d1048.a1.a1	sp|P63325|RS10_MOUSE 40S ribosomal protein S10 OS=Mus musculus GN=Rps10 PE=1 SV=1	2	2	2	1	3	1	3
P63328	P63328	sp|P63328	b21	b21.a2	b21.a2.a1	sp|P63328|PP2BA_MOUSE Serine/threonine-protein phosphatase 2B catalytic subunit alpha isoform OS=Mus musculus GN=Ppp3ca PE=1 SV=1	23	28	23	25	21	31	34
P63330	P63330	sp|P63330	c206	c206.a1	c206.a1.a1	sp|P63330|PP2AA_MOUSE Serine/threonine-protein phosphatase 2A catalytic subunit alpha isoform OS=Mus musculus GN=Ppp2ca PE=1 SV=1	15	17	21	16	15	17	11
P67778	P67778	sp|P67778	c151	c151.a1	c151.a1.a1	sp|P67778|PHB_MOUSE Prohibitin OS=Mus musculus GN=Phb PE=1 SV=1	17	29	26	17	20	23	13
P67871	P67871	sp|P67871	c952	c952.a1	c952.a1.a1	sp|P67871|CSK2B_MOUSE Casein kinase II subunit beta OS=Mus musculus GN=Csnk2b PE=1 SV=1	2	4	3	2	1	3	1
P67984	P67984	sp|P67984	c487	c487.a1	c487.a1.a1	sp|P67984|RL22_MOUSE 60S ribosomal protein L22 OS=Mus musculus GN=Rpl22 PE=1 SV=2	8	6	8	3	5	4	4
P68037	P68037	sp|P68037	d1755	d1755.a1	d1755.a1.a1	sp|P68037|UB2L3_MOUSE Ubiquitin-conjugating enzyme E2 L3 OS=Mus musculus GN=Ube2l3 PE=1 SV=1	0	0	2	0	0	0	1
P68040	P68040	sp|P68040	c246	c246.a1	c246.a1.a1	sp|P68040|GBLP_MOUSE Guanine nucleotide-binding protein subunit beta-2-like 1 OS=Mus musculus GN=Gnb2l1 PE=1 SV=3	15	14	24	13	17	13	11
P68134	P68134	sp|P68134	a7	a7.a3	a7.a3.a1	sp|P68134|ACTS_MOUSE Actin, alpha skeletal muscle OS=Mus musculus GN=Acta1 PE=1 SV=1	52	64	72	49	41	62	64
P68181	P68181	sp|P68181	c190	c190.a1	c190.a1.a1	sp|P68181-2|KAPCB_MOUSE Isoform 2 of cAMP-dependent protein kinase catalytic subunit beta OS=Mus musculus GN=Prkacb	13	14	12	14	14	22	13
P68254	P68254	sp|P68254	b16	b16.a5	b16.a5.a1	sp|P68254|1433T_MOUSE 14-3-3 protein theta OS=Mus musculus GN=Ywhaq PE=1 SV=1	22	32	19	21	22	26	21
P68368	P68368	sp|P68368	a2	a2.a3	a2.a3.a1	sp|P68368|TBA4A_MOUSE Tubulin alpha-4A chain OS=Mus musculus GN=Tuba4a PE=1 SV=1	162	177	228	227	150	191	144
P68369	P68369	sp|P68369	a2	a2.a1	a2.a1.a1	sp|P68369|TBA1A_MOUSE Tubulin alpha-1A chain OS=Mus musculus GN=Tuba1a PE=1 SV=1	245	271	322	306	208	267	219
P68372	P68372	sp|P68372	a4	a4.a3	a4.a3.a1	sp|P68372|TBB4B_MOUSE Tubulin beta-4B chain OS=Mus musculus GN=Tubb4b PE=1 SV=1	156	207	203	189	123	173	157
P68373	P68373	sp|P68373	a2	a2.a2	a2.a2.a1	sp|P68373|TBA1C_MOUSE Tubulin alpha-1C chain OS=Mus musculus GN=Tuba1c PE=1 SV=1	223	244	299	279	187	246	207
P68404	P68404	sp|P68404	a5	a5.a6	a5.a6.a1	sp|P68404-2|KPCB_MOUSE Isoform Beta-II of Protein kinase C beta type OS=Mus musculus GN=Prkcb	21	30	28	22	11	19	23
P68510	P68510	sp|P68510	b16	b16.a4	b16.a4.a1	sp|P68510|1433F_MOUSE 14-3-3 protein eta OS=Mus musculus GN=Ywhah PE=1 SV=2	29	26	23	23	19	32	20
P70168	P70168	sp|P70168	c689	c689.a1	c689.a1.a1	sp|P70168|IMB1_MOUSE Importin subunit beta-1 OS=Mus musculus GN=Kpnb1 PE=1 SV=2	4	1	4	2	1	4	1
P70175	P70175	sp|P70175	b79	b79.a4	b79.a4.a1	sp|P70175|DLG3_MOUSE Disks large homolog 3 OS=Mus musculus GN=Dlg3 PE=1 SV=1	2	8	3	1	0	0	1
P70195	P70195	sp|P70195	c955	c955.a1	c955.a1.a1	sp|P70195|PSB7_MOUSE Proteasome subunit beta type-7 OS=Mus musculus GN=Psmb7 PE=1 SV=1	3	2	3	2	2	2	0
P70202	P70202	sp|P70202	d1063	d1063.a1	d1063.a1.a1	sp|P70202|LXN_MOUSE Latexin OS=Mus musculus GN=Lxn PE=1 SV=2	2	2	2	2	2	2	2
P70206	P70206	sp|P70206	c113	c113.a2	c113.a2.a1	sp|P70206|PLXA1_MOUSE Plexin-A1 OS=Mus musculus GN=Plxna1 PE=1 SV=1	11	10	12	14	12	8	12
P70207	P70207	sp|P70207	c113	c113.a3	c113.a3.a1	sp|P70207|PLXA2_MOUSE Plexin-A2 OS=Mus musculus GN=Plxna2 PE=1 SV=2	6	7	6	8	3	7	13
P70208	P70208	sp|P70208	c113	c113.a4	c113.a4.a1	sp|P70208-2|PLXA3_MOUSE Isoform 2 of Plexin-A3 OS=Mus musculus GN=Plxna3	4	3	4	4	3	5	6
P70211	P70211	sp|P70211	d2315	d2315.a1	d2315.a1.a1	sp|P70211-2|DCC_MOUSE Isoform C of Netrin receptor DCC OS=Mus musculus GN=Dcc	1	0	0	0	0	0	0
P70232	P70232	sp|P70232	d1368	d1368.a1	d1368.a1.a1	sp|P70232|NCHL1_MOUSE Neural cell adhesion molecule L1-like protein OS=Mus musculus GN=Chl1 PE=1 SV=2	0	1	1	0	0	0	0
P70280	P70280	sp|P70280	d1165	d1165.a1	d1165.a1.a1	sp|P70280|VAMP7_MOUSE Vesicle-associated membrane protein 7 OS=Mus musculus GN=Vamp7 PE=1 SV=1	2	2	3	3	3	3	1
P70296	P70296	sp|P70296	c384	c384.a1	c384.a1.a1	sp|P70296|PEBP1_MOUSE Phosphatidylethanolamine-binding protein 1 OS=Mus musculus GN=Pebp1 PE=1 SV=3	9	8	10	4	6	9	9
P70297	P70297	sp|P70297	d1782	d1782.a1	d1782.a1.a1	sp|P70297|STAM1_MOUSE Signal transducing adapter molecule 1 OS=Mus musculus GN=Stam PE=1 SV=3	2	0	2	1	0	0	1
P70302	P70302	sp|P70302	d2138	d2138.a1	d2138.a1.a1	sp|P70302|STIM1_MOUSE Stromal interaction molecule 1 OS=Mus musculus GN=Stim1 PE=1 SV=2	0	0	2	1	0	0	2
P70333	P70333	sp|P70333	c470	c470.a2	c470.a2.a1	sp|P70333|HNRH2_MOUSE Heterogeneous nuclear ribonucleoprotein H2 OS=Mus musculus GN=Hnrnph2 PE=1 SV=1	4	7	5	7	6	8	4
P70336	P70336	sp|P70336	c803	c803.a1	c803.a1.a1	sp|P70336|ROCK2_MOUSE Rho-associated protein kinase 2 OS=Mus musculus GN=Rock2 PE=1 SV=1	0	0	4	2	1	0	2
P70345	P70345	sp|P70345	d2381	d2381.a1	d2381.a1.a1	sp|P70345-2|B2CL2_MOUSE Isoform 2 of Bcl-2-like protein 2 OS=Mus musculus GN=Bcl2l2	0	0	0	0	0	0	0
P70349	P70349	sp|P70349	d1318	d1318.a1	d1318.a1.a1	sp|P70349|HINT1_MOUSE Histidine triad nucleotide-binding protein 1 OS=Mus musculus GN=Hint1 PE=1 SV=3	1	2	1	1	2	3	2
P70362	P70362	sp|P70362	d2106	d2106.a1	d2106.a1.a1	sp|P70362|UFD1_MOUSE Ubiquitin fusion degradation protein 1 homolog OS=Mus musculus GN=Ufd1l PE=1 SV=2	1	0	0	0	0	1	1
P70372	P70372	sp|P70372	d1646	d1646.a1	d1646.a1.a1	sp|P70372|ELAV1_MOUSE ELAV-like protein 1 OS=Mus musculus GN=Elavl1 PE=1 SV=2	0	0	2	1	0	2	0
P70392	P70392	sp|P70392	d1404	d1404.a1	d1404.a1.a1	sp|P70392|RGRF2_MOUSE Ras-specific guanine nucleotide-releasing factor 2 OS=Mus musculus GN=Rasgrf2 PE=1 SV=2	0	1	0	0	2	1	0
P70398	P70398	sp|P70398	b12	b12.a5	b12.a5.a1	sp|P70398|USP9X_MOUSE Probable ubiquitin carboxyl-terminal hydrolase FAF-X OS=Mus musculus GN=Usp9x PE=1 SV=2	7	11	10	12	9	9	15
P70399	P70399	sp|P70399	d2413	d2413.a1	d2413.a1.a1	sp|P70399-3|TP53B_MOUSE Isoform 3 of Tumor suppressor p53-binding protein 1 OS=Mus musculus GN=Tp53bp1	0	0	0	0	0	0	0
P70404	P70404	sp|P70404	c323	c323.a1	c323.a1.a1	sp|P70404|IDHG1_MOUSE Isocitrate dehydrogenase [NAD] subunit gamma 1, mitochondrial OS=Mus musculus GN=Idh3g PE=1 SV=1	5	7	10	7	10	11	10
P70408	P70408	sp|P70408	d2203	d2203.a1	d2203.a1.a1	sp|P70408|CAD10_MOUSE Cadherin-10 OS=Mus musculus GN=Cdh10 PE=1 SV=3	0	0	0	0	0	0	0
P70414	P70414	sp|P70414	c236	c236.a1	c236.a1.a1	sp|P70414|NAC1_MOUSE Sodium/calcium exchanger 1 OS=Mus musculus GN=Slc8a1 PE=1 SV=1	17	21	22	17	10	17	11
P70429	P70429	sp|P70429	d1700	d1700.a1	d1700.a1.a1	sp|P70429-2|EVL_MOUSE Isoform 1 of Ena/VASP-like protein OS=Mus musculus GN=Evl	1	1	1	1	1	1	1
P70441	P70441	sp|P70441	d1229	d1229.a1	d1229.a1.a1	sp|P70441|NHRF1_MOUSE Na(+)/H(+) exchange regulatory cofactor NHE-RF1 OS=Mus musculus GN=Slc9a3r1 PE=1 SV=3	1	1	0	0	0	0	1
P70663	P70663	sp|P70663	d2067	d2067.a1	d2067.a1.a1	sp|P70663|SPRL1_MOUSE SPARC-like protein 1 OS=Mus musculus GN=Sparcl1 PE=1 SV=3	0	0	0	0	0	0	0
P70670	P70670	sp|P70670	d1217	d1217.a1	d1217.a1.a1	sp|P70670|NACAM_MOUSE Nascent polypeptide-associated complex subunit alpha, muscle-specific form OS=Mus musculus GN=Naca PE=1 SV=2	4	3	4	1	2	2	2
P70696	P70696	sp|P70696	c292	c292.a3	c292.a3.a1	sp|P70696|H2B1A_MOUSE Histone H2B type 1-A OS=Mus musculus GN=Hist1h2ba PE=1 SV=3	2	4	1	2	0	0	2
P70698	P70698	sp|P70698	d2018	d2018.a1	d2018.a1.a1	sp|P70698|PYRG1_MOUSE CTP synthase 1 OS=Mus musculus GN=Ctps1 PE=1 SV=2	0	2	1	0	0	0	2
P70704	P70704	sp|P70704	c182	c182.a1	c182.a1.a1	sp|P70704-2|AT8A1_MOUSE Isoform 2 of Phospholipid-transporting ATPase IA OS=Mus musculus GN=Atp8a1	9	15	22	28	10	17	19
P80313	P80313	sp|P80313	c305	c305.a1	c305.a1.a1	sp|P80313|TCPH_MOUSE T-complex protein 1 subunit eta OS=Mus musculus GN=Cct7 PE=1 SV=1	13	10	13	15	10	15	12
P80314	P80314	sp|P80314	c297	c297.a1	c297.a1.a1	sp|P80314|TCPB_MOUSE T-complex protein 1 subunit beta OS=Mus musculus GN=Cct2 PE=1 SV=4	9	17	13	15	8	13	13
P80315	P80315	sp|P80315	c227	c227.a1	c227.a1.a1	sp|P80315|TCPD_MOUSE T-complex protein 1 subunit delta OS=Mus musculus GN=Cct4 PE=1 SV=3	10	10	12	7	9	11	13
P80316	P80316	sp|P80316	c227	c227.a2	c227.a2.a1	sp|P80316|TCPE_MOUSE T-complex protein 1 subunit epsilon OS=Mus musculus GN=Cct5 PE=1 SV=1	5	7	5	3	3	4	5
P80317	P80317	sp|P80317	c408	c408.a1	c408.a1.a1	sp|P80317|TCPZ_MOUSE T-complex protein 1 subunit zeta OS=Mus musculus GN=Cct6a PE=1 SV=3	11	10	9	9	7	8	9
P80318	P80318	sp|P80318	c375	c375.a1	c375.a1.a1	sp|P80318|TCPG_MOUSE T-complex protein 1 subunit gamma OS=Mus musculus GN=Cct3 PE=1 SV=1	7	5	7	8	5	8	10
P83510	P83510	sp|P83510	c332	c332.a2	c332.a2.a1	sp|P83510|TNIK_MOUSE Traf2 and NCK-interacting protein kinase OS=Mus musculus GN=Tnik PE=1 SV=2	1	7	4	8	3	3	9
P83882	P83882	sp|P83882	d1794	d1794.a1	d1794.a1.a1	sp|P83882|RL36A_MOUSE 60S ribosomal protein L36a OS=Mus musculus GN=Rpl36a PE=1 SV=2	2	2	1	0	0	1	0
P83917	P83917	sp|P83917	d1470	d1470.a3	d1470.a3.a1	sp|P83917|CBX1_MOUSE Chromobox protein homolog 1 OS=Mus musculus GN=Cbx1 PE=1 SV=1	0	0	0	0	0	0	0
P83940	P83940	sp|P83940	d1321	d1321.a1	d1321.a1.a1	sp|P83940|ELOC_MOUSE Transcription elongation factor B polypeptide 1 OS=Mus musculus GN=Tceb1 PE=1 SV=1	1	0	0	0	2	1	2
P84075	P84075	sp|P84075	b45	b45.a2	b45.a2.a1	sp|P84075|HPCA_MOUSE Neuron-specific calcium-binding protein hippocalcin OS=Mus musculus GN=Hpca PE=1 SV=2	17	13	16	12	24	21	15
P84084	P84084	sp|P84084	b56	b56.a3	b56.a3.a1	sp|P84084|ARF5_MOUSE ADP-ribosylation factor 5 OS=Mus musculus GN=Arf5 PE=1 SV=2	27	20	28	21	19	28	16
P84086	P84086	sp|P84086	d1103	d1103.a1	d1103.a1.a1	sp|P84086|CPLX2_MOUSE Complexin-2 OS=Mus musculus GN=Cplx2 PE=1 SV=1	0	0	1	0	0	1	1
P84089	P84089	sp|P84089	d1314	d1314.a1	d1314.a1.a1	sp|P84089|ERH_MOUSE Enhancer of rudimentary homolog OS=Mus musculus GN=Erh PE=1 SV=1	0	2	2	0	3	1	1
P84091	P84091	sp|P84091	c101	c101.a1	c101.a1.a1	sp|P84091|AP2M1_MOUSE AP-2 complex subunit mu OS=Mus musculus GN=Ap2m1 PE=1 SV=1	30	40	30	33	25	35	32
P84096	P84096	sp|P84096	c114	c114.a5	c114.a5.a1	sp|P84096|RHOG_MOUSE Rho-related GTP-binding protein RhoG OS=Mus musculus GN=Rhog PE=1 SV=1	2	2	3	1	4	1	3
P84099	P84099	sp|P84099	d1747	d1747.a1	d1747.a1.a1	sp|P84099|RL19_MOUSE 60S ribosomal protein L19 OS=Mus musculus GN=Rpl19 PE=1 SV=1	1	1	2	1	1	0	0
P84104	P84104	sp|P84104	c524	c524.a1	c524.a1.a1	sp|P84104-2|SRSF3_MOUSE Isoform Short of Serine/arginine-rich splicing factor 3 OS=Mus musculus GN=Srsf3	4	5	4	3	4	6	2
P84228	P84228	sp|P84228	c848	c848.a2	c848.a2.a1	sp|P84228|H32_MOUSE Histone H3.2 OS=Mus musculus GN=Hist1h3b PE=1 SV=2	2	2	1	0	2	8	3
P84309	P84309	sp|P84309	d1610	d1610.a1	d1610.a1.a1	sp|P84309-2|ADCY5_MOUSE Isoform 2 of Adenylate cyclase type 5 OS=Mus musculus GN=Adcy5	0	0	0	0	0	0	1
P85094	P85094	sp|P85094	d1723	d1723.a1	d1723.a1.a1	sp|P85094|ISC2A_MOUSE Isochorismatase domain-containing protein 2A, mitochondrial OS=Mus musculus GN=Isoc2a PE=1 SV=1	1	1	2	2	0	0	0
P97300	P97300	sp|P97300	c166	c166.a1	c166.a1.a1	sp|P97300|NPTN_MOUSE Neuroplastin OS=Mus musculus GN=Nptn PE=1 SV=3	14	14	16	14	11	19	14
P97300	P97300	sp|P97300	c166	c166.a2	c166.a2.a1	sp|P97300-3|NPTN_MOUSE Isoform 3 of Neuroplastin OS=Mus musculus GN=Nptn	13	13	14	7	7	14	13
P97315	P97315	sp|P97315	c557	c557.a1	c557.a1.a1	sp|P97315|CSRP1_MOUSE Cysteine and glycine-rich protein 1 OS=Mus musculus GN=Csrp1 PE=1 SV=3	3	4	4	4	3	7	5
P97326	P97326	sp|P97326	d2279	d2279.a1	d2279.a1.a1	sp|P97326|CADH6_MOUSE Cadherin-6 OS=Mus musculus GN=Cdh6 PE=1 SV=2	0	0	0	0	0	0	0
P97351	P97351	sp|P97351	c438	c438.a1	c438.a1.a1	sp|P97351|RS3A_MOUSE 40S ribosomal protein S3a OS=Mus musculus GN=Rps3a PE=1 SV=3	6	6	9	5	5	9	6
P97370	P97370	sp|P97370	c547	c547.a1	c547.a1.a1	sp|P97370|AT1B3_MOUSE Sodium/potassium-transporting ATPase subunit beta-3 OS=Mus musculus GN=Atp1b3 PE=1 SV=1	7	6	7	6	6	10	6
P97371	P97371	sp|P97371	d1790	d1790.a1	d1790.a1.a1	sp|P97371|PSME1_MOUSE Proteasome activator complex subunit 1 OS=Mus musculus GN=Psme1 PE=1 SV=2	1	1	2	1	1	1	0
P97379	P97379	sp|P97379	c862	c862.a1	c862.a1.a1	sp|P97379-2|G3BP2_MOUSE Isoform B of Ras GTPase-activating protein-binding protein 2 OS=Mus musculus GN=G3bp2	4	4	4	3	1	2	1
P97390	P97390	sp|P97390	c727	c727.a1	c727.a1.a1	sp|P97390|VPS45_MOUSE Vacuolar protein sorting-associated protein 45 OS=Mus musculus GN=Vps45 PE=1 SV=1	5	4	6	6	4	3	8
P97393	P97393	sp|P97393	d2114	d2114.a1	d2114.a1.a1	sp|P97393|RHG05_MOUSE Rho GTPase-activating protein 5 OS=Mus musculus GN=Arhgap5 PE=1 SV=2	1	1	0	0	0	0	1
P97427	P97427	sp|P97427	a5	a5.a2	a5.a2.a1	sp|P97427|DPYL1_MOUSE Dihydropyrimidinase-related protein 1 OS=Mus musculus GN=Crmp1 PE=1 SV=1	70	61	76	62	51	66	65
P97441	P97441	sp|P97441	c956	c956.a1	c956.a1.a1	sp|P97441|ZNT3_MOUSE Zinc transporter 3 OS=Mus musculus GN=Slc30a3 PE=1 SV=1	5	3	2	2	2	5	5
P97447	P97447	sp|P97447	c847	c847.a1	c847.a1.a1	sp|P97447|FHL1_MOUSE Four and a half LIM domains protein 1 OS=Mus musculus GN=Fhl1 PE=1 SV=3	4	7	5	2	3	5	5
P97450	P97450	sp|P97450	c832	c832.a1	c832.a1.a1	sp|P97450|ATP5J_MOUSE ATP synthase-coupling factor 6, mitochondrial OS=Mus musculus GN=Atp5j PE=1 SV=1	1	1	3	1	3	1	1
P97461	P97461	sp|P97461	c964	c964.a1	c964.a1.a1	sp|P97461|RS5_MOUSE 40S ribosomal protein S5 OS=Mus musculus GN=Rps5 PE=1 SV=3	3	2	4	3	3	6	3
P97467	P97467	sp|P97467	d2395	d2395.a1	d2395.a1.a1	sp|P97467|AMD_MOUSE Peptidyl-glycine alpha-amidating monooxygenase OS=Mus musculus GN=Pam PE=1 SV=2	0	0	0	0	0	0	0
P97470	P97470	sp|P97470	c206	c206.a3	c206.a3.a1	sp|P97470|PP4C_MOUSE Serine/threonine-protein phosphatase 4 catalytic subunit OS=Mus musculus GN=Ppp4c PE=1 SV=2	3	3	5	3	3	3	2
P97478	P97478	sp|P97478	d1879	d1879.a1	d1879.a1.a1	sp|P97478|COQ7_MOUSE 5-demethoxyubiquinone hydroxylase, mitochondrial OS=Mus musculus GN=Coq7 PE=1 SV=3	1	0	0	0	1	1	0
P97492	P97492	sp|P97492	d2168	d2168.a1	d2168.a1.a1	sp|P97492|RGS14_MOUSE Regulator of G-protein signaling 14 OS=Mus musculus GN=Rgs14 PE=1 SV=2	0	0	0	0	0	0	0
P97493	P97493	sp|P97493	d2205	d2205.a1	d2205.a1.a1	sp|P97493|THIOM_MOUSE Thioredoxin, mitochondrial OS=Mus musculus GN=Txn2 PE=1 SV=1	0	0	0	0	2	0	3
P97742	P97742	sp|P97742	d2302	d2302.a1	d2302.a1.a1	sp|P97742|CPT1A_MOUSE Carnitine O-palmitoyltransferase 1, liver isoform OS=Mus musculus GN=Cpt1a PE=1 SV=4	0	0	2	0	0	0	1
P97765	P97765	sp|P97765	d1648	d1648.a1	d1648.a1.a1	sp|P97765|WBP2_MOUSE WW domain-binding protein 2 OS=Mus musculus GN=Wbp2 PE=1 SV=1	1	1	1	2	1	3	0
P97792	P97792	sp|P97792	c650	c650.a1	c650.a1.a1	sp|P97792|CXAR_MOUSE Coxsackievirus and adenovirus receptor homolog OS=Mus musculus GN=Cxadr PE=1 SV=1	5	3	2	3	2	3	5
P97797	P97797	sp|P97797	c449	c449.a1	c449.a1.a1	sp|P97797-2|SHPS1_MOUSE Isoform 2 of Tyrosine-protein phosphatase non-receptor type substrate 1 OS=Mus musculus GN=Sirpa	11	6	7	5	4	6	4
P97798	P97798	sp|P97798	c951	c951.a1	c951.a1.a1	sp|P97798-2|NEO1_MOUSE Isoform 2 of Neogenin OS=Mus musculus GN=Neo1	0	1	0	0	0	0	0
P97807	P97807	sp|P97807	c243	c243.a1	c243.a1.a1	sp|P97807-2|FUMH_MOUSE Isoform Cytoplasmic of Fumarate hydratase, mitochondrial OS=Mus musculus GN=Fh	17	13	15	15	8	9	13
P97822	P97822	sp|P97822	d2121	d2121.a1	d2121.a1.a1	sp|P97822|AN32E_MOUSE Acidic leucine-rich nuclear phosphoprotein 32 family member E OS=Mus musculus GN=Anp32e PE=1 SV=2	1	1	0	0	0	0	0
P97823	P97823	sp|P97823	d1749	d1749.a1	d1749.a1.a1	sp|P97823-2|LYPA1_MOUSE Isoform 2 of Acyl-protein thioesterase 1 OS=Mus musculus GN=Lypla1	1	0	0	1	0	1	1
P97855	P97855	sp|P97855	c862	c862.a2	c862.a2.a1	sp|P97855|G3BP1_MOUSE Ras GTPase-activating protein-binding protein 1 OS=Mus musculus GN=G3bp1 PE=1 SV=1	1	1	2	1	0	0	1
P97930	P97930	sp|P97930	d1520	d1520.a1	d1520.a1.a1	sp|P97930|KTHY_MOUSE Thymidylate kinase OS=Mus musculus GN=Dtymk PE=1 SV=2	1	2	1	1	1	2	2
P97952	P97952	sp|P97952	d1334	d1334.a1	d1334.a1.a1	sp|P97952|SCN1B_MOUSE Sodium channel subunit beta-1 OS=Mus musculus GN=Scn1b PE=1 SV=1	2	3	1	3	2	3	2
P98192	P98192	sp|P98192	d1909	d1909.a1	d1909.a1.a1	sp|P98192|GNPAT_MOUSE Dihydroxyacetone phosphate acyltransferase OS=Mus musculus GN=Gnpat PE=1 SV=1	3	2	1	1	0	1	1
P98203	P98203	sp|P98203	d1980	d1980.a1	d1980.a1.a1	sp|P98203-2|ARVC_MOUSE Isoform 2 of Armadillo repeat protein deleted in velo-cardio-facial syndrome homolog OS=Mus musculus GN=Arvcf	0	3	0	1	1	0	1
P99024	P99024	sp|P99024	a4	a4.a4	a4.a4.a1	sp|P99024|TBB5_MOUSE Tubulin beta-5 chain OS=Mus musculus GN=Tubb5 PE=1 SV=1	159	205	201	184	124	169	160
P99026	P99026	sp|P99026	c777	c777.a1	c777.a1.a1	sp|P99026|PSB4_MOUSE Proteasome subunit beta type-4 OS=Mus musculus GN=Psmb4 PE=1 SV=1	3	4	5	3	4	5	2
P99027	P99027	sp|P99027	c841	c841.a1	c841.a1.a1	sp|P99027|RLA2_MOUSE 60S acidic ribosomal protein P2 OS=Mus musculus GN=Rplp2 PE=1 SV=3	2	4	3	1	2	3	4
P99028	P99028	sp|P99028	c562	c562.a1	c562.a1.a1	sp|P99028|QCR6_MOUSE Cytochrome b-c1 complex subunit 6, mitochondrial OS=Mus musculus GN=Uqcrh PE=1 SV=2	0	5	10	0	5	3	6
P99029	P99029	sp|P99029	c201	c201.a1	c201.a1.a1	sp|P99029|PRDX5_MOUSE Peroxiredoxin-5, mitochondrial OS=Mus musculus GN=Prdx5 PE=1 SV=2	14	9	22	14	18	23	17
Q00493	Q00493	sp|Q00493	d1095	d1095.a1	d1095.a1.a1	sp|Q00493|CBPE_MOUSE Carboxypeptidase E OS=Mus musculus GN=Cpe PE=1 SV=2	2	2	2	3	3	4	2
Q00558	Q00558	sp|Q00558	d2438	d2438.a1	d2438.a1.a1	sp|Q00558|F8I2_MOUSE Factor VIII intron 22 protein OS=Mus musculus GN=F8a1 PE=1 SV=1	0	0	0	0	0	0	2
Q00612	Q00612	sp|Q00612	d2053	d2053.a1	d2053.a1.a1	sp|Q00612|G6PD1_MOUSE Glucose-6-phosphate 1-dehydrogenase X OS=Mus musculus GN=G6pdx PE=1 SV=3	0	0	2	1	1	1	2
Q00623	Q00623	sp|Q00623	d2272	d2272.a1	d2272.a1.a1	sp|Q00623|APOA1_MOUSE Apolipoprotein A-I OS=Mus musculus GN=Apoa1 PE=1 SV=2	0	0	0	0	0	0	0
Q00PI9	Q00PI9	sp|Q00PI9	d1366	d1366.a1	d1366.a1.a1	sp|Q00PI9|HNRL2_MOUSE Heterogeneous nuclear ribonucleoprotein U-like protein 2 OS=Mus musculus GN=Hnrnpul2 PE=1 SV=2	2	3	2	1	0	2	0
Q01065	Q01065	sp|Q01065	d1155	d1155.a1	d1155.a1.a1	sp|Q01065|PDE1B_MOUSE Calcium/calmodulin-dependent 3',5'-cyclic nucleotide phosphodiesterase 1B OS=Mus musculus GN=Pde1b PE=1 SV=2	3	1	4	3	2	3	3
Q01097	Q01097	sp|Q01097	c259	c259.a1	c259.a1.a1	sp|Q01097|NMDE2_MOUSE Glutamate receptor ionotropic, NMDA 2B OS=Mus musculus GN=Grin2b PE=1 SV=3	5	11	11	11	7	5	11
Q01405	Q01405	sp|Q01405	c855	c855.a1	c855.a1.a1	sp|Q01405|SC23A_MOUSE Protein transport protein Sec23A OS=Mus musculus GN=Sec23a PE=1 SV=2	3	4	7	2	1	5	4
Q01768	Q01768	sp|Q01768	c214	c214.a2	c214.a2.a1	sp|Q01768|NDKB_MOUSE Nucleoside diphosphate kinase B OS=Mus musculus GN=Nme2 PE=1 SV=1	7	5	14	9	9	17	12
Q01853	Q01853	sp|Q01853	c194	c194.a1	c194.a1.a1	sp|Q01853|TERA_MOUSE Transitional endoplasmic reticulum ATPase OS=Mus musculus GN=Vcp PE=1 SV=4	15	20	20	20	12	7	10
Q02053	Q02053	sp|Q02053	c216	c216.a1	c216.a1.a1	sp|Q02053|UBA1_MOUSE Ubiquitin-like modifier-activating enzyme 1 OS=Mus musculus GN=Uba1 PE=1 SV=1	12	21	15	12	12	8	13
Q02248	Q02248	sp|Q02248	c176	c176.a1	c176.a1.a1	sp|Q02248|CTNB1_MOUSE Catenin beta-1 OS=Mus musculus GN=Ctnnb1 PE=1 SV=1	16	19	17	9	5	12	9
Q02257	Q02257	sp|Q02257	c176	c176.a2	c176.a2.a1	sp|Q02257|PLAK_MOUSE Junction plakoglobin OS=Mus musculus GN=Jup PE=1 SV=3	12	9	8	10	3	5	1
Q02357	Q02357	sp|Q02357	b23	b23.a6	b23.a6.a1	sp|Q02357-2|ANK1_MOUSE Isoform Br2 of Ankyrin-1 OS=Mus musculus GN=Ank1	2	1	0	0	0	0	3
Q02819	Q02819	sp|Q02819	d2147	d2147.a1	d2147.a1.a1	sp|Q02819|NUCB1_MOUSE Nucleobindin-1 OS=Mus musculus GN=Nucb1 PE=1 SV=2	0	0	0	0	0	0	0
Q03137	Q03137	sp|Q03137	c421	c421.a1	c421.a1.a1	sp|Q03137|EPHA4_MOUSE Ephrin type-A receptor 4 OS=Mus musculus GN=Epha4 PE=1 SV=2	5	6	9	5	3	2	6
Q03141	Q03141	sp|Q03141	c505	c505.a2	c505.a2.a1	sp|Q03141-2|MARK3_MOUSE Isoform 2 of MAP/microtubule affinity-regulating kinase 3 OS=Mus musculus GN=Mark3	5	3	6	4	2	6	5
Q03142	Q03142	sp|Q03142	c105	c105.a9	c105.a9.a1	sp|Q03142-2|FGFR4_MOUSE Isoform 2 of Fibroblast growth factor receptor 4 OS=Mus musculus GN=Fgfr4	1	1	2	0	0	0	1
Q03173	Q03173	sp|Q03173	d2362	d2362.a1	d2362.a1.a1	sp|Q03173-4|ENAH_MOUSE Isoform 3 of Protein enabled homolog OS=Mus musculus GN=Enah	0	0	0	0	0	0	0
Q03265	Q03265	sp|Q03265	b17	b17.a1	b17.a1.a1	sp|Q03265|ATPA_MOUSE ATP synthase subunit alpha, mitochondrial OS=Mus musculus GN=Atp5a1 PE=1 SV=1	113	139	160	162	139	150	115
Q03517	Q03517	sp|Q03517	d2001	d2001.a1	d2001.a1.a1	sp|Q03517|SCG2_MOUSE Secretogranin-2 OS=Mus musculus GN=Scg2 PE=1 SV=1	0	0	0	0	0	0	0
Q04447	Q04447	sp|Q04447	b19	b19.a1	b19.a1.a1	sp|Q04447|KCRB_MOUSE Creatine kinase B-type OS=Mus musculus GN=Ckb PE=1 SV=1	29	28	44	32	28	36	27
Q04690	Q04690	sp|Q04690	c395	c395.a1	c395.a1.a1	sp|Q04690-2|NF1_MOUSE Isoform 1 of Neurofibromin OS=Mus musculus GN=Nf1	6	14	9	15	8	9	11
Q04736	Q04736	sp|Q04736	c105	c105.a5	c105.a5.a1	sp|Q04736|YES_MOUSE Tyrosine-protein kinase Yes OS=Mus musculus GN=Yes1 PE=1 SV=3	5	4	7	6	3	4	7
Q04750	Q04750	sp|Q04750	d2199	d2199.a1	d2199.a1.a1	sp|Q04750|TOP1_MOUSE DNA topoisomerase 1 OS=Mus musculus GN=Top1 PE=1 SV=2	0	0	0	0	0	0	0
Q05512	Q05512	sp|Q05512	c505	c505.a3	c505.a3.a1	sp|Q05512-2|MARK2_MOUSE Isoform 2 of Serine/threonine-protein kinase MARK2 OS=Mus musculus GN=Mark2	3	3	5	4	2	5	4
Q05816	Q05816	sp|Q05816	c582	c582.a1	c582.a1.a1	sp|Q05816|FABP5_MOUSE Fatty acid-binding protein, epidermal OS=Mus musculus GN=Fabp5 PE=1 SV=3	2	3	6	3	4	8	5
Q05920	Q05920	sp|Q05920	c321	c321.a1	c321.a1.a1	sp|Q05920|PYC_MOUSE Pyruvate carboxylase, mitochondrial OS=Mus musculus GN=Pc PE=1 SV=1	1	8	7	11	4	1	4
Q05A62	Q05A62	sp|Q05A62	d2403	d2403.a1	d2403.a1.a1	sp|Q05A62-2|DNAL1_MOUSE Isoform 2 of Dynein light chain 1, axonemal OS=Mus musculus GN=Dnal1	0	0	0	0	0	0	0
Q06138	Q06138	sp|Q06138	c659	c659.a1	c659.a1.a1	sp|Q06138|CAB39_MOUSE Calcium-binding protein 39 OS=Mus musculus GN=Cab39 PE=1 SV=2	4	5	6	6	5	9	4
Q06185	Q06185	sp|Q06185	c264	c264.a1	c264.a1.a1	sp|Q06185|ATP5I_MOUSE ATP synthase subunit e, mitochondrial OS=Mus musculus GN=Atp5i PE=1 SV=2	7	8	10	12	11	11	14
Q06890	Q06890	sp|Q06890	d1615	d1615.a1	d1615.a1.a1	sp|Q06890|CLUS_MOUSE Clusterin OS=Mus musculus GN=Clu PE=1 SV=1	0	0	0	0	0	1	0
Q07076	Q07076	sp|Q07076	d1128	d1128.a1	d1128.a1.a1	sp|Q07076|ANXA7_MOUSE Annexin A7 OS=Mus musculus GN=Anxa7 PE=1 SV=2	3	1	3	4	0	3	4
Q07133	Q07133	sp|Q07133	c539	c539.a4	c539.a4.a1	sp|Q07133|H1T_MOUSE Histone H1t OS=Mus musculus GN=Hist1h1t PE=1 SV=4	2	1	1	1	2	3	3
Q07235	Q07235	sp|Q07235	d1722	d1722.a1	d1722.a1.a1	sp|Q07235|GDN_MOUSE Glia-derived nexin OS=Mus musculus GN=Serpine2 PE=1 SV=2	1	2	1	2	1	1	0
Q07409	Q07409	sp|Q07409	d1713	d1713.a2	d1713.a2.a1	sp|Q07409|CNTN3_MOUSE Contactin-3 OS=Mus musculus GN=Cntn3 PE=1 SV=2	0	1	0	0	1	0	0
Q07417	Q07417	sp|Q07417	d1998	d1998.a1	d1998.a1.a1	sp|Q07417|ACADS_MOUSE Short-chain specific acyl-CoA dehydrogenase, mitochondrial OS=Mus musculus GN=Acads PE=1 SV=2	0	2	1	1	0	1	0
Q07813	Q07813	sp|Q07813	c946	c946.a1	c946.a1.a1	sp|Q07813|BAX_MOUSE Apoptosis regulator BAX OS=Mus musculus GN=Bax PE=1 SV=1	2	1	3	1	5	4	3
Q08274	Q08274	sp|Q08274	d2253	d2253.a1	d2253.a1.a1	sp|Q08274|DMWD_MOUSE Dystrophia myotonica WD repeat-containing protein OS=Mus musculus GN=Dmwd PE=1 SV=3	0	2	0	0	0	0	0
Q08331	Q08331	sp|Q08331	c698	c698.a1	c698.a1.a1	sp|Q08331|CALB2_MOUSE Calretinin OS=Mus musculus GN=Calb2 PE=1 SV=3	3	5	3	1	1	6	4
Q08460	Q08460	sp|Q08460	d1411	d1411.a1	d1411.a1.a1	sp|Q08460-2|KCMA1_MOUSE Isoform 2 of Calcium-activated potassium channel subunit alpha-1 OS=Mus musculus GN=Kcnma1	2	4	1	3	1	1	3
Q08509	Q08509	sp|Q08509	d2171	d2171.a1	d2171.a1.a1	sp|Q08509|EPS8_MOUSE Epidermal growth factor receptor kinase substrate 8 OS=Mus musculus GN=Eps8 PE=1 SV=2	1	0	0	0	0	1	0
Q08943	Q08943	sp|Q08943	d2130	d2130.a1	d2130.a1.a1	sp|Q08943-2|SSRP1_MOUSE Isoform 2 of FACT complex subunit SSRP1 OS=Mus musculus GN=Ssrp1	0	0	1	3	0	2	0
Q0KL02	Q0KL02	sp|Q0KL02	c617	c617.a1	c617.a1.a1	sp|Q0KL02-3|TRIO_MOUSE Isoform 3 of Triple functional domain protein OS=Mus musculus GN=Trio	3	3	3	2	2	3	5
Q0V8T9	Q0V8T9	sp|Q0V8T9	d1809	d1809.a1	d1809.a1.a1	sp|Q0V8T9|CTP5A_MOUSE Contactin-associated protein like 5-1 OS=Mus musculus GN=Cntnap5a PE=1 SV=1	0	0	2	3	0	0	1
Q0VBF8	Q0VBF8	sp|Q0VBF8	d1020	d1020.a1	d1020.a1.a1	sp|Q0VBF8|STUM_MOUSE Protein stum homolog OS=Mus musculus PE=1 SV=1	0	0	0	0	0	0	2
Q0VE82	Q0VE82	sp|Q0VE82	c149	c149.a2	c149.a2.a1	sp|Q0VE82|CPNE7_MOUSE Copine-7 OS=Mus musculus GN=Cpne7 PE=1 SV=1	5	6	6	8	6	8	8
Q11011	Q11011	sp|Q11011	c268	c268.a1	c268.a1.a1	sp|Q11011|PSA_MOUSE Puromycin-sensitive aminopeptidase OS=Mus musculus GN=Npepps PE=1 SV=2	10	12	18	14	11	11	10
Q148V7	Q148V7	sp|Q148V7	d1445	d1445.a1	d1445.a1.a1	sp|Q148V7-2|K1468_MOUSE Isoform 2 of LisH domain and HEAT repeat-containing protein KIAA1468 OS=Mus musculus GN=Kiaa1468	0	1	2	1	0	0	1
Q14BI2	Q14BI2	sp|Q14BI2	c308	c308.a2	c308.a2.a1	sp|Q14BI2|GRM2_MOUSE Metabotropic glutamate receptor 2 OS=Mus musculus GN=Grm2 PE=1 SV=2	3	3	5	3	2	1	1
Q14C51	Q14C51	sp|Q14C51	d1172	d1172.a1	d1172.a1.a1	sp|Q14C51|PTCD3_MOUSE Pentatricopeptide repeat domain-containing protein 3, mitochondrial OS=Mus musculus GN=Ptcd3 PE=1 SV=2	2	6	1	3	2	0	2
Q2M3X8	Q2M3X8	sp|Q2M3X8	d1260	d1260.a1	d1260.a1.a1	sp|Q2M3X8-4|PHAR1_MOUSE Isoform 4 of Phosphatase and actin regulator 1 OS=Mus musculus GN=Phactr1	1	5	0	1	0	0	0
Q2NL51	Q2NL51	sp|Q2NL51	c306	c306.a2	c306.a2.a1	sp|Q2NL51|GSK3A_MOUSE Glycogen synthase kinase-3 alpha OS=Mus musculus GN=Gsk3a PE=1 SV=2	4	6	6	6	7	4	7
Q2PFD7	Q2PFD7	sp|Q2PFD7	c635	c635.a1	c635.a1.a1	sp|Q2PFD7-2|PSD3_MOUSE Isoform 2 of PH and SEC7 domain-containing protein 3 OS=Mus musculus GN=Psd3	4	2	5	6	0	5	7
Q2TBE6	Q2TBE6	sp|Q2TBE6	d2136	d2136.a1	d2136.a1.a1	sp|Q2TBE6|P4K2A_MOUSE Phosphatidylinositol 4-kinase type 2-alpha OS=Mus musculus GN=Pi4k2a PE=1 SV=1	0	0	1	1	1	2	1
Q2TPA8	Q2TPA8	sp|Q2TPA8	d1864	d1864.a1	d1864.a1.a1	sp|Q2TPA8|HSDL2_MOUSE Hydroxysteroid dehydrogenase-like protein 2 OS=Mus musculus GN=Hsdl2 PE=1 SV=1	0	0	0	1	0	0	2
Q2VIS4	Q2VIS4	sp|Q2VIS4	d1867	d1867.a1	d1867.a1.a1	sp|Q2VIS4|FILA2_MOUSE Filaggrin-2 OS=Mus musculus GN=Flg2 PE=1 SV=2	2	0	0	0	0	0	3
Q2WF71	Q2WF71	sp|Q2WF71	d2415	d2415.a1	d2415.a1.a1	sp|Q2WF71-2|LRFN1_MOUSE Isoform 2 of Leucine-rich repeat and fibronectin type III domain-containing protein 1 OS=Mus musculus GN=Lrfn1	0	0	0	0	0	0	0
Q3KNM2	Q3KNM2	sp|Q3KNM2	c628	c628.a1	c628.a1.a1	sp|Q3KNM2|MARH5_MOUSE E3 ubiquitin-protein ligase MARCH5 OS=Mus musculus GN=March5 PE=1 SV=1	5	5	4	5	7	6	8
Q3SXD3	Q3SXD3	sp|Q3SXD3	d2156	d2156.a1	d2156.a1.a1	sp|Q3SXD3|HDDC2_MOUSE HD domain-containing protein 2 OS=Mus musculus GN=Hddc2 PE=1 SV=1	0	0	0	0	0	0	0
Q3TBW2	Q3TBW2	sp|Q3TBW2	d1505	d1505.a1	d1505.a1.a1	sp|Q3TBW2|RM10_MOUSE 39S ribosomal protein L10, mitochondrial OS=Mus musculus GN=Mrpl10 PE=1 SV=2	3	3	1	0	0	0	1
Q3TC33	Q3TC33	sp|Q3TC33	d2013	d2013.a1	d2013.a1.a1	sp|Q3TC33|CC127_MOUSE Coiled-coil domain-containing protein 127 OS=Mus musculus GN=Ccdc127 PE=1 SV=2	1	0	1	0	0	0	0
Q3TC72	Q3TC72	sp|Q3TC72	c636	c636.a1	c636.a1.a1	sp|Q3TC72|FAHD2_MOUSE Fumarylacetoacetate hydrolase domain-containing protein 2A OS=Mus musculus GN=Fahd2 PE=1 SV=1	7	5	6	8	6	6	4
Q3TCN2	Q3TCN2	sp|Q3TCN2	d2321	d2321.a1	d2321.a1.a1	sp|Q3TCN2-2|PLBL2_MOUSE Isoform 2 of Putative phospholipase B-like 2 OS=Mus musculus GN=Plbd2	0	0	1	0	0	0	0
Q3TDD9	Q3TDD9	sp|Q3TDD9	d1635	d1635.a1	d1635.a1.a1	sp|Q3TDD9|PPR21_MOUSE Protein phosphatase 1 regulatory subunit 21 OS=Mus musculus GN=Ppp1r21 PE=1 SV=2	1	0	0	0	0	0	0
Q3TDK6	Q3TDK6	sp|Q3TDK6	c507	c507.a1	c507.a1.a1	sp|Q3TDK6|ROGDI_MOUSE Protein rogdi homolog OS=Mus musculus GN=Rogdi PE=1 SV=2	8	7	8	5	4	9	7
Q3TDN2	Q3TDN2	sp|Q3TDN2	d1225	d1225.a1	d1225.a1.a1	sp|Q3TDN2-2|FAF2_MOUSE Isoform 2 of FAS-associated factor 2 OS=Mus musculus GN=Faf2	3	3	2	4	3	2	2
Q3TEA8	Q3TEA8	sp|Q3TEA8	c800	c800.a1	c800.a1.a1	sp|Q3TEA8-2|HP1B3_MOUSE Isoform 2 of Heterochromatin protein 1-binding protein 3 OS=Mus musculus GN=Hp1bp3	5	8	3	3	2	3	3
Q3TES0	Q3TES0	sp|Q3TES0	c228	c228.a3	c228.a3.a1	sp|Q3TES0|IQEC3_MOUSE IQ motif and SEC7 domain-containing protein 3 OS=Mus musculus GN=Iqsec3 PE=1 SV=1	1	1	3	3	0	1	4
Q3THE2	Q3THE2	sp|Q3THE2	c705	c705.a1	c705.a1.a1	sp|Q3THE2|ML12B_MOUSE Myosin regulatory light chain 12B OS=Mus musculus GN=Myl12b PE=1 SV=2	6	6	4	2	3	4	3
Q3THK7	Q3THK7	sp|Q3THK7	d1725	d1725.a1	d1725.a1.a1	sp|Q3THK7|GUAA_MOUSE GMP synthase [glutamine-hydrolyzing] OS=Mus musculus GN=Gmps PE=1 SV=2	2	2	2	0	0	1	1
Q3THS6	Q3THS6	sp|Q3THS6	d1818	d1818.a1	d1818.a1.a1	sp|Q3THS6|METK2_MOUSE S-adenosylmethionine synthase isoform type-2 OS=Mus musculus GN=Mat2a PE=1 SV=2	1	1	1	1	0	1	2
Q3TIR3	Q3TIR3	sp|Q3TIR3	d2124	d2124.a1	d2124.a1.a1	sp|Q3TIR3|RIC8A_MOUSE Synembryn-A OS=Mus musculus GN=Ric8a PE=1 SV=2	2	1	0	0	0	0	2
Q3TIU4	Q3TIU4	sp|Q3TIU4	d2369	d2369.a1	d2369.a1.a1	sp|Q3TIU4|PDE12_MOUSE 2',5'-phosphodiesterase 12 OS=Mus musculus GN=Pde12 PE=1 SV=2	0	0	2	1	0	0	0
Q3TKT4	Q3TKT4	sp|Q3TKT4	d1987	d1987.a1	d1987.a1.a1	sp|Q3TKT4-2|SMCA4_MOUSE Isoform 2 of Transcription activator BRG1 OS=Mus musculus GN=Smarca4	0	1	1	2	2	2	0
Q3TL44	Q3TL44	sp|Q3TL44	d1977	d1977.a1	d1977.a1.a1	sp|Q3TL44|NLRX1_MOUSE NLR family member X1 OS=Mus musculus GN=Nlrx1 PE=1 SV=1	1	1	3	1	1	1	0
Q3TLH4	Q3TLH4	sp|Q3TLH4	d2354	d2354.a1	d2354.a1.a1	sp|Q3TLH4-5|PRC2C_MOUSE Isoform 5 of Protein PRRC2C OS=Mus musculus GN=Prrc2c	0	0	0	0	0	0	0
Q3TLI0	Q3TLI0	sp|Q3TLI0	d1895	d1895.a1	d1895.a1.a1	sp|Q3TLI0|TPC10_MOUSE Trafficking protein particle complex subunit 10 OS=Mus musculus GN=Trappc10 PE=1 SV=2	0	0	1	0	0	0	0
Q3TPX4	Q3TPX4	sp|Q3TPX4	d1060	d1060.a1	d1060.a1.a1	sp|Q3TPX4|EXOC5_MOUSE Exocyst complex component 5 OS=Mus musculus GN=Exoc5 PE=1 SV=2	4	4	2	2	0	3	4
Q3TUH1	Q3TUH1	sp|Q3TUH1	d1621	d1621.a1	d1621.a1.a1	sp|Q3TUH1|TAM41_MOUSE Phosphatidate cytidylyltransferase, mitochondrial OS=Mus musculus GN=Tamm41 PE=1 SV=2	1	1	1	1	0	1	2
Q3TVA9	Q3TVA9	sp|Q3TVA9	d1624	d1624.a1	d1624.a1.a1	sp|Q3TVA9-2|CC136_MOUSE Isoform 2 of Coiled-coil domain-containing protein 136 OS=Mus musculus GN=Ccdc136	0	0	0	0	0	0	0
Q3TWI9	Q3TWI9	sp|Q3TWI9	d2084	d2084.a1	d2084.a1.a1	sp|Q3TWI9|CSCL2_MOUSE CSC1-like protein 2 OS=Mus musculus GN=Tmem63b PE=1 SV=1	2	0	0	0	0	1	2
Q3TXS7	Q3TXS7	sp|Q3TXS7	d1204	d1204.a1	d1204.a1.a1	sp|Q3TXS7|PSMD1_MOUSE 26S proteasome non-ATPase regulatory subunit 1 OS=Mus musculus GN=Psmd1 PE=1 SV=1	1	2	4	2	1	2	1
Q3TXX4	Q3TXX4	sp|Q3TXX4	c109	c109.a1	c109.a1.a1	sp|Q3TXX4|VGLU1_MOUSE Vesicular glutamate transporter 1 OS=Mus musculus GN=Slc17a7 PE=1 SV=2	21	24	25	31	23	26	31
Q3TY60	Q3TY60	sp|Q3TY60	d2145	d2145.a1	d2145.a1.a1	sp|Q3TY60-2|F131B_MOUSE Isoform 2 of Protein FAM131B OS=Mus musculus GN=Fam131b	0	0	0	0	0	0	0
Q3TZX3	Q3TZX3	sp|Q3TZX3	d1124	d1124.a1	d1124.a1.a1	sp|Q3TZX3|S2533_MOUSE Solute carrier family 25 member 33 OS=Mus musculus GN=Slc25a33 PE=2 SV=1	3	2	4	2	2	4	3
Q3TZZ7	Q3TZZ7	sp|Q3TZZ7	d1709	d1709.a1	d1709.a1.a1	sp|Q3TZZ7|ESYT2_MOUSE Extended synaptotagmin-2 OS=Mus musculus GN=Esyt2 PE=1 SV=1	2	3	1	1	0	0	2
Q3U0M1	Q3U0M1	sp|Q3U0M1	d1901	d1901.a1	d1901.a1.a1	sp|Q3U0M1-2|TPPC9_MOUSE Isoform 2 of Trafficking protein particle complex subunit 9 OS=Mus musculus GN=Trappc9	1	0	0	1	2	2	0
Q3U0V1	Q3U0V1	sp|Q3U0V1	d1432	d1432.a1	d1432.a1.a1	sp|Q3U0V1|FUBP2_MOUSE Far upstream element-binding protein 2 OS=Mus musculus GN=Khsrp PE=1 SV=2	0	0	0	0	0	0	0
Q3U186	Q3U186	sp|Q3U186	d1253	d1253.a1	d1253.a1.a1	sp|Q3U186|SYRM_MOUSE Probable arginine--tRNA ligase, mitochondrial OS=Mus musculus GN=Rars2 PE=1 SV=1	1	2	3	3	4	3	4
Q3U1J4	Q3U1J4	sp|Q3U1J4	d1522	d1522.a1	d1522.a1.a1	sp|Q3U1J4|DDB1_MOUSE DNA damage-binding protein 1 OS=Mus musculus GN=Ddb1 PE=1 SV=2	1	3	3	1	0	0	1
Q3U5Q7	Q3U5Q7	sp|Q3U5Q7	d1484	d1484.a1	d1484.a1.a1	sp|Q3U5Q7|CMPK2_MOUSE UMP-CMP kinase 2, mitochondrial OS=Mus musculus GN=Cmpk2 PE=1 SV=2	3	2	2	1	0	2	2
Q3UFF7	Q3UFF7	sp|Q3UFF7	d1602	d1602.a1	d1602.a1.a1	sp|Q3UFF7|LYPL1_MOUSE Lysophospholipase-like protein 1 OS=Mus musculus GN=Lyplal1 PE=1 SV=3	1	1	0	0	0	2	1
Q3UGC7	Q3UGC7	sp|Q3UGC7	d1882	d1882.a1	d1882.a1.a1	sp|Q3UGC7|EI3JA_MOUSE Eukaryotic translation initiation factor 3 subunit J-A OS=Mus musculus GN=Eif3j1 PE=2 SV=1	0	0	0	0	0	1	0
Q3UGR5	Q3UGR5	sp|Q3UGR5	d1775	d1775.a1	d1775.a1.a1	sp|Q3UGR5|HDHD2_MOUSE Haloacid dehalogenase-like hydrolase domain-containing protein 2 OS=Mus musculus GN=Hdhd2 PE=1 SV=2	1	2	0	1	1	1	0
Q3UGS4	Q3UGS4	sp|Q3UGS4	d2031	d2031.a1	d2031.a1.a1	sp|Q3UGS4|F195B_MOUSE Protein FAM195B OS=Mus musculus GN=Fam195b PE=1 SV=1	0	0	1	0	0	0	0
Q3UGY8	Q3UGY8	sp|Q3UGY8	d1783	d1783.a1	d1783.a1.a1	sp|Q3UGY8|BIG3_MOUSE Brefeldin A-inhibited guanine nucleotide-exchange protein 3 OS=Mus musculus GN=Arfgef3 PE=1 SV=1	0	0	2	1	0	0	1
Q3UH60	Q3UH60	sp|Q3UH60	d1500	d1500.a1	d1500.a1.a1	sp|Q3UH60-2|DIP2B_MOUSE Isoform 2 of Disco-interacting protein 2 homolog B OS=Mus musculus GN=Dip2b	0	1	3	3	1	1	2
Q3UH66	Q3UH66	sp|Q3UH66	d2189	d2189.a1	d2189.a1.a1	sp|Q3UH66-2|WNK2_MOUSE Isoform 2 of Serine/threonine-protein kinase WNK2 OS=Mus musculus GN=Wnk2	0	0	0	0	0	0	0
Q3UH93	Q3UH93	sp|Q3UH93	c740	c740.a1	c740.a1.a1	sp|Q3UH93|PLXD1_MOUSE Plexin-D1 OS=Mus musculus GN=Plxnd1 PE=1 SV=1	6	5	4	5	5	6	4
Q3UHB1	Q3UHB1	sp|Q3UHB1	c473	c473.a1	c473.a1.a1	sp|Q3UHB1|NT5D3_MOUSE 5'-nucleotidase domain-containing protein 3 OS=Mus musculus GN=Nt5dc3 PE=1 SV=1	10	10	10	7	8	5	9
Q3UHB8	Q3UHB8	sp|Q3UHB8	d2011	d2011.a1	d2011.a1.a1	sp|Q3UHB8|CC177_MOUSE Coiled-coil domain-containing protein 177 OS=Mus musculus GN=Ccdc177 PE=1 SV=1	0	0	0	0	0	0	0
Q3UHC7	Q3UHC7	sp|Q3UHC7	c156	c156.a2	c156.a2.a1	sp|Q3UHC7-2|DAB2P_MOUSE Isoform 2 of Disabled homolog 2-interacting protein OS=Mus musculus GN=Dab2ip	2	3	4	5	2	3	4
Q3UHD1	Q3UHD1	sp|Q3UHD1	d2323	d2323.a1	d2323.a1.a1	sp|Q3UHD1|BAI1_MOUSE Brain-specific angiogenesis inhibitor 1 OS=Mus musculus GN=Bai1 PE=1 SV=1	1	1	0	0	0	0	0
Q3UHD6	Q3UHD6	sp|Q3UHD6	d1002	d1002.a1	d1002.a1.a1	sp|Q3UHD6-2|SNX27_MOUSE Isoform 2 of Sorting nexin-27 OS=Mus musculus GN=Snx27	5	2	2	2	2	3	4
Q3UHD9	Q3UHD9	sp|Q3UHD9	c288	c288.a1	c288.a1.a1	sp|Q3UHD9|AGAP2_MOUSE Arf-GAP with GTPase, ANK repeat and PH domain-containing protein 2 OS=Mus musculus GN=Agap2 PE=1 SV=1	5	2	8	6	2	2	3
Q3UHJ0	Q3UHJ0	sp|Q3UHJ0	c571	c571.a1	c571.a1.a1	sp|Q3UHJ0|AAK1_MOUSE AP2-associated protein kinase 1 OS=Mus musculus GN=Aak1 PE=1 SV=2	2	3	7	2	1	0	0
Q3UHK1	Q3UHK1	sp|Q3UHK1	d1695	d1695.a1	d1695.a1.a1	sp|Q3UHK1|MYCT_MOUSE Proton myo-inositol cotransporter OS=Mus musculus GN=Slc2a13 PE=1 SV=2	0	1	1	1	0	2	2
Q3UHK6	Q3UHK6	sp|Q3UHK6	c761	c761.a1	c761.a1.a1	sp|Q3UHK6-2|TEN4_MOUSE Isoform 2 of Teneurin-4 OS=Mus musculus GN=Tenm4	5	4	6	9	2	4	5
Q3UHL1	Q3UHL1	sp|Q3UHL1	c139	c139.a1	c139.a1.a1	sp|Q3UHL1|CAMKV_MOUSE CaM kinase-like vesicle-associated protein OS=Mus musculus GN=Camkv PE=1 SV=2	34	36	25	21	16	28	18
Q3UHX2	Q3UHX2	sp|Q3UHX2	d2007	d2007.a1	d2007.a1.a1	sp|Q3UHX2|HAP28_MOUSE 28 kDa heat- and acid-stable phosphoprotein OS=Mus musculus GN=Pdap1 PE=1 SV=1	0	0	0	0	0	0	0
Q3UIU2	Q3UIU2	sp|Q3UIU2	c513	c513.a1	c513.a1.a1	sp|Q3UIU2|NDUB6_MOUSE NADH dehydrogenase [ubiquinone] 1 beta subcomplex subunit 6 OS=Mus musculus GN=Ndufb6 PE=1 SV=3	8	4	6	7	4	5	6
Q3UJB9	Q3UJB9	sp|Q3UJB9	d1927	d1927.a1	d1927.a1.a1	sp|Q3UJB9-2|EDC4_MOUSE Isoform 2 of Enhancer of mRNA-decapping protein 4 OS=Mus musculus GN=Edc4	0	0	1	1	1	1	1
Q3UJU9	Q3UJU9	sp|Q3UJU9	c953	c953.a1	c953.a1.a1	sp|Q3UJU9|RMD3_MOUSE Regulator of microtubule dynamics protein 3 OS=Mus musculus GN=Rmdn3 PE=1 SV=2	3	2	4	1	2	4	3
Q3ULD5	Q3ULD5	sp|Q3ULD5	d1036	d1036.a1	d1036.a1.a1	sp|Q3ULD5|MCCB_MOUSE Methylcrotonoyl-CoA carboxylase beta chain, mitochondrial OS=Mus musculus GN=Mccc2 PE=1 SV=1	3	3	5	6	1	4	3
Q3ULF4	Q3ULF4	sp|Q3ULF4	d2360	d2360.a1	d2360.a1.a1	sp|Q3ULF4|SPG7_MOUSE Paraplegin OS=Mus musculus GN=Spg7 PE=1 SV=1	1	0	0	0	0	0	0
Q3ULJ0	Q3ULJ0	sp|Q3ULJ0	c295	c295.a1	c295.a1.a1	sp|Q3ULJ0|GPD1L_MOUSE Glycerol-3-phosphate dehydrogenase 1-like protein OS=Mus musculus GN=Gpd1l PE=1 SV=2	9	8	10	7	7	10	9
Q3UM45	Q3UM45	sp|Q3UM45	c897	c897.a1	c897.a1.a1	sp|Q3UM45|PP1R7_MOUSE Protein phosphatase 1 regulatory subunit 7 OS=Mus musculus GN=Ppp1r7 PE=1 SV=2	5	5	3	4	1	2	3
Q3UMB5	Q3UMB5	sp|Q3UMB5	d1660	d1660.a1	d1660.a1.a1	sp|Q3UMB5|SMCR8_MOUSE Smith-Magenis syndrome chromosomal region candidate gene 8 protein homolog OS=Mus musculus GN=Smcr8 PE=1 SV=2	1	0	1	1	1	1	1
Q3UMR5	Q3UMR5	sp|Q3UMR5	c409	c409.a1	c409.a1.a1	sp|Q3UMR5|MCU_MOUSE Calcium uniporter protein, mitochondrial OS=Mus musculus GN=Mcu PE=1 SV=2	6	6	8	9	7	10	9
Q3UN04	Q3UN04	sp|Q3UN04	d2232	d2232.a1	d2232.a1.a1	sp|Q3UN04|UBP30_MOUSE Ubiquitin carboxyl-terminal hydrolase 30 OS=Mus musculus GN=Usp30 PE=1 SV=1	0	1	0	0	0	0	0
Q3UN90	Q3UN90	sp|Q3UN90	d1333	d1333.a1	d1333.a1.a1	sp|Q3UN90|LYRM9_MOUSE LYR motif-containing protein 9 OS=Mus musculus GN=Lyrm9 PE=3 SV=1	0	0	2	4	2	1	0
Q3UNH4	Q3UNH4	sp|Q3UNH4	c567	c567.a1	c567.a1.a1	sp|Q3UNH4|GRIN1_MOUSE G protein-regulated inducer of neurite outgrowth 1 OS=Mus musculus GN=Gprin1 PE=1 SV=2	0	0	0	0	0	0	0
Q3UPL0	Q3UPL0	sp|Q3UPL0	d1542	d1542.a1	d1542.a1.a1	sp|Q3UPL0|SC31A_MOUSE Protein transport protein Sec31A OS=Mus musculus GN=Sec31a PE=1 SV=2	1	0	0	1	1	0	0
Q3UQ84	Q3UQ84	sp|Q3UQ84	d2182	d2182.a1	d2182.a1.a1	sp|Q3UQ84|SYTM_MOUSE Threonine--tRNA ligase, mitochondrial OS=Mus musculus GN=Tars2 PE=1 SV=1	1	1	0	0	0	1	2
Q3URS9	Q3URS9	sp|Q3URS9	d2270	d2270.a1	d2270.a1.a1	sp|Q3URS9-2|CCD51_MOUSE Isoform 2 of Coiled-coil domain-containing protein 51 OS=Mus musculus GN=Ccdc51	0	0	0	0	0	0	0
Q3UTJ2	Q3UTJ2	sp|Q3UTJ2	d1193	d1193.a1	d1193.a1.a1	sp|Q3UTJ2-2|SRBS2_MOUSE Isoform 2 of Sorbin and SH3 domain-containing protein 2 OS=Mus musculus GN=Sorbs2	0	0	0	0	0	0	1
Q3UTQ8	Q3UTQ8	sp|Q3UTQ8	d1889	d1889.a1	d1889.a1.a1	sp|Q3UTQ8|CDKL5_MOUSE Cyclin-dependent kinase-like 5 OS=Mus musculus GN=Cdkl5 PE=1 SV=1	0	0	2	1	0	0	0
Q3UTZ3	Q3UTZ3	sp|Q3UTZ3	d2098	d2098.a1	d2098.a1.a1	sp|Q3UTZ3|CG043_MOUSE Uncharacterized protein C7orf43 homolog OS=Mus musculus PE=1 SV=1	2	0	1	1	0	0	0
Q3UU96	Q3UU96	sp|Q3UU96	c678	c678.a2	c678.a2.a1	sp|Q3UU96|MRCKA_MOUSE Serine/threonine-protein kinase MRCK alpha OS=Mus musculus GN=Cdc42bpa PE=1 SV=2	1	2	0	0	0	0	0
Q3UUG6	Q3UUG6	sp|Q3UUG6	d1018	d1018.a1	d1018.a1.a1	sp|Q3UUG6-2|TBC24_MOUSE Isoform 2 of TBC1 domain family member 24 OS=Mus musculus GN=Tbc1d24	2	2	4	4	3	8	4
Q3UUI3	Q3UUI3	sp|Q3UUI3	c595	c595.a1	c595.a1.a1	sp|Q3UUI3|THEM4_MOUSE Acyl-coenzyme A thioesterase THEM4 OS=Mus musculus GN=Them4 PE=1 SV=1	3	6	6	5	5	5	8
Q3UUQ7	Q3UUQ7	sp|Q3UUQ7	d1447	d1447.a1	d1447.a1.a1	sp|Q3UUQ7|PGAP1_MOUSE GPI inositol-deacylase OS=Mus musculus GN=Pgap1 PE=1 SV=3	2	2	3	3	1	2	4
Q3UVL4	Q3UVL4	sp|Q3UVL4	c842	c842.a1	c842.a1.a1	sp|Q3UVL4|VPS51_MOUSE Vacuolar protein sorting-associated protein 51 homolog OS=Mus musculus GN=Vps51 PE=1 SV=2	3	3	7	3	2	7	6
Q3UVX5	Q3UVX5	sp|Q3UVX5	c788	c788.a1	c788.a1.a1	sp|Q3UVX5|GRM5_MOUSE Metabotropic glutamate receptor 5 OS=Mus musculus GN=Grm5 PE=1 SV=2	1	1	2	3	2	0	6
Q3UYC0	Q3UYC0	sp|Q3UYC0	d1862	d1862.a1	d1862.a1.a1	sp|Q3UYC0|PPM1H_MOUSE Protein phosphatase 1H OS=Mus musculus GN=Ppm1h PE=1 SV=1	0	1	0	0	0	1	0
Q3UZP4	Q3UZP4	sp|Q3UZP4	d2003	d2003.a1	d2003.a1.a1	sp|Q3UZP4|SVIP_MOUSE Small VCP/p97-interacting protein OS=Mus musculus GN=Svip PE=3 SV=1	0	0	0	0	0	0	1
Q3V038	Q3V038	sp|Q3V038	d2144	d2144.a1	d2144.a1.a1	sp|Q3V038|TTC9A_MOUSE Tetratricopeptide repeat protein 9A OS=Mus musculus GN=Ttc9 PE=1 SV=1	0	0	0	0	0	0	0
Q3V132	Q3V132	sp|Q3V132	a6	a6.a3	a6.a3.a1	sp|Q3V132|ADT4_MOUSE ADP/ATP translocase 4 OS=Mus musculus GN=Slc25a31 PE=1 SV=1	31	42	45	37	36	36	37
Q3V1L4	Q3V1L4	sp|Q3V1L4	d2222	d2222.a1	d2222.a1.a1	sp|Q3V1L4|5NTC_MOUSE Cytosolic purine 5'-nucleotidase OS=Mus musculus GN=Nt5c2 PE=1 SV=2	0	0	1	1	0	2	1
Q3V3R1	Q3V3R1	sp|Q3V3R1	c396	c396.a1	c396.a1.a1	sp|Q3V3R1|C1TM_MOUSE Monofunctional C1-tetrahydrofolate synthase, mitochondrial OS=Mus musculus GN=Mthfd1l PE=1 SV=2	5	14	14	9	7	4	6
Q3V4B5	Q3V4B5	sp|Q3V4B5	d2310	d2310.a1	d2310.a1.a1	sp|Q3V4B5|COMD6_MOUSE COMM domain-containing protein 6 OS=Mus musculus GN=Commd6 PE=1 SV=1	0	0	0	0	0	0	0
Q499E0	Q499E0	sp|Q499E0	c898	c898.a2	c898.a2.a1	sp|Q499E0|BRNP3_MOUSE BMP/retinoic acid-inducible neural-specific protein 3 OS=Mus musculus GN=Brinp3 PE=2 SV=2	2	2	1	0	1	1	0
Q4ACU6	Q4ACU6	sp|Q4ACU6	c610	c610.a1	c610.a1.a1	sp|Q4ACU6|SHAN3_MOUSE SH3 and multiple ankyrin repeat domains protein 3 OS=Mus musculus GN=Shank3 PE=1 SV=3	0	2	1	2	1	2	1
Q4ACU6	Q4ACU6	sp|Q4ACU6	c610	c610.a2	c610.a2.a1	sp|Q4ACU6-10|SHAN3_MOUSE Isoform 9 of SH3 and multiple ankyrin repeat domains protein 3 OS=Mus musculus GN=Shank3	0	0	0	0	0	0	1
Q4JIM5	Q4JIM5	sp|Q4JIM5	d2417	d2417.a1	d2417.a1.a1	sp|Q4JIM5|ABL2_MOUSE Abelson tyrosine-protein kinase 2 OS=Mus musculus GN=Abl2 PE=1 SV=1	0	0	0	0	0	0	0
Q4KML4	Q4KML4	sp|Q4KML4	d1966	d1966.a1	d1966.a1.a1	sp|Q4KML4|ABRAL_MOUSE Costars family protein ABRACL OS=Mus musculus GN=Abracl PE=1 SV=1	1	0	1	0	0	0	0
Q4KMM3	Q4KMM3	sp|Q4KMM3	c704	c704.a1	c704.a1.a1	sp|Q4KMM3|OXR1_MOUSE Oxidation resistance protein 1 OS=Mus musculus GN=Oxr1 PE=1 SV=3	0	1	6	1	0	0	1
Q4KUS2	Q4KUS2	sp|Q4KUS2	c616	c616.a1	c616.a1.a1	sp|Q4KUS2|UN13A_MOUSE Protein unc-13 homolog A OS=Mus musculus GN=Unc13a PE=1 SV=3	6	5	5	7	5	6	4
Q4QQM5	Q4QQM5	sp|Q4QQM5	d2051	d2051.a1	d2051.a1.a1	sp|Q4QQM5|FA73A_MOUSE Protein FAM73A OS=Mus musculus GN=Fam73a PE=1 SV=1	1	0	1	0	0	2	2
Q4VAA2	Q4VAA2	sp|Q4VAA2	d2072	d2072.a1	d2072.a1.a1	sp|Q4VAA2-2|CDV3_MOUSE Isoform 2 of Protein CDV3 OS=Mus musculus GN=Cdv3	0	0	0	0	0	0	0
Q4VAE3	Q4VAE3	sp|Q4VAE3	c503	c503.a1	c503.a1.a1	sp|Q4VAE3|TMM65_MOUSE Transmembrane protein 65 OS=Mus musculus GN=Tmem65 PE=1 SV=1	6	5	5	4	6	9	9
Q501J2	Q501J2	sp|Q501J2	d2419	d2419.a1	d2419.a1.a1	sp|Q501J2|F173A_MOUSE Protein FAM173A OS=Mus musculus GN=Fam173a PE=1 SV=1	0	0	0	0	0	0	0
Q501J6	Q501J6	sp|Q501J6	c195	c195.a4	c195.a4.a1	sp|Q501J6|DDX17_MOUSE Probable ATP-dependent RNA helicase DDX17 OS=Mus musculus GN=Ddx17 PE=1 SV=1	6	11	5	4	2	4	5
Q505D7	Q505D7	sp|Q505D7	d1270	d1270.a2	d1270.a2.a1	sp|Q505D7|OPA3_MOUSE Optic atrophy 3 protein homolog OS=Mus musculus GN=Opa3 PE=1 SV=1	0	0	0	0	1	1	0
Q505F5	Q505F5	sp|Q505F5	d2102	d2102.a1	d2102.a1.a1	sp|Q505F5|LRC47_MOUSE Leucine-rich repeat-containing protein 47 OS=Mus musculus GN=Lrrc47 PE=1 SV=1	0	0	0	0	0	0	0
Q50H33	Q50H33	sp|Q50H33	c237	c237.a3	c237.a3.a1	sp|Q50H33|KCTD8_MOUSE BTB/POZ domain-containing protein KCTD8 OS=Mus musculus GN=Kctd8 PE=1 SV=1	1	2	2	2	2	3	6
Q56A07	Q56A07	sp|Q56A07	c772	c772.a1	c772.a1.a1	sp|Q56A07|SCN2B_MOUSE Sodium channel subunit beta-2 OS=Mus musculus GN=Scn2b PE=1 SV=1	3	4	3	1	0	7	4
Q59J78	Q59J78	sp|Q59J78	d1233	d1233.a1	d1233.a1.a1	sp|Q59J78|MIMIT_MOUSE Mimitin, mitochondrial OS=Mus musculus GN=Ndufaf2 PE=1 SV=1	0	2	2	1	3	1	2
Q5DQR4	Q5DQR4	sp|Q5DQR4	c545	c545.a2	c545.a2.a1	sp|Q5DQR4-2|STB5L_MOUSE Isoform 2 of Syntaxin-binding protein 5-like OS=Mus musculus GN=Stxbp5l	3	3	1	1	0	1	2
Q5DTL9	Q5DTL9	sp|Q5DTL9	b83	b83.a2	b83.a2.a1	sp|Q5DTL9-2|S4A10_MOUSE Isoform 2 of Sodium-driven chloride bicarbonate exchanger OS=Mus musculus GN=Slc4a10	12	15	17	20	10	14	21
Q5DTY9	Q5DTY9	sp|Q5DTY9	c237	c237.a2	c237.a2.a1	sp|Q5DTY9|KCD16_MOUSE BTB/POZ domain-containing protein KCTD16 OS=Mus musculus GN=Kctd16 PE=1 SV=2	5	4	4	7	6	4	6
Q5DU25	Q5DU25	sp|Q5DU25	c228	c228.a2	c228.a2.a1	sp|Q5DU25|IQEC2_MOUSE IQ motif and SEC7 domain-containing protein 2 OS=Mus musculus GN=Iqsec2 PE=1 SV=3	4	6	7	5	2	4	6
Q5EBJ4	Q5EBJ4	sp|Q5EBJ4	d2264	d2264.a1	d2264.a1.a1	sp|Q5EBJ4|ERMIN_MOUSE Ermin OS=Mus musculus GN=Ermn PE=1 SV=1	0	0	0	0	0	0	0
Q5F285	Q5F285	sp|Q5F285	d1137	d1137.a1	d1137.a1.a1	sp|Q5F285|TM256_MOUSE Transmembrane protein 256 OS=Mus musculus GN=Tmem256 PE=1 SV=1	3	4	2	2	2	0	2
Q5F2E8	Q5F2E8	sp|Q5F2E8	d1655	d1655.a1	d1655.a1.a1	sp|Q5F2E8|TAOK1_MOUSE Serine/threonine-protein kinase TAO1 OS=Mus musculus GN=Taok1 PE=1 SV=1	0	1	0	0	0	0	0
Q5FWH7	Q5FWH7	sp|Q5FWH7	d2280	d2280.a1	d2280.a1.a1	sp|Q5FWH7-2|S39AC_MOUSE Isoform 2 of Zinc transporter ZIP12 OS=Mus musculus GN=Slc39a12	0	0	0	0	0	0	0
Q5FWK3	Q5FWK3	sp|Q5FWK3	c934	c934.a1	c934.a1.a1	sp|Q5FWK3|RHG01_MOUSE Rho GTPase-activating protein 1 OS=Mus musculus GN=Arhgap1 PE=1 SV=1	3	6	4	4	3	5	1
Q5H8C4	Q5H8C4	sp|Q5H8C4	c684	c684.a1	c684.a1.a1	sp|Q5H8C4-2|VP13A_MOUSE Isoform 2 of Vacuolar protein sorting-associated protein 13A OS=Mus musculus GN=Vps13a	1	2	5	5	2	2	3
Q5HZI9	Q5HZI9	sp|Q5HZI9	c869	c869.a1	c869.a1.a1	sp|Q5HZI9|S2551_MOUSE Solute carrier family 25 member 51 OS=Mus musculus GN=Slc25a51 PE=1 SV=1	5	4	6	5	2	5	3
Q5IRJ6	Q5IRJ6	sp|Q5IRJ6	d1149	d1149.a1	d1149.a1.a1	sp|Q5IRJ6-2|ZNT9_MOUSE Isoform 2 of Zinc transporter 9 OS=Mus musculus GN=Slc30a9	1	4	3	3	1	4	3
Q5M8N0	Q5M8N0	sp|Q5M8N0	c587	c587.a1	c587.a1.a1	sp|Q5M8N0|CNRP1_MOUSE CB1 cannabinoid receptor-interacting protein 1 OS=Mus musculus GN=Cnrip1 PE=1 SV=1	7	7	7	7	8	6	5
Q5M8N4	Q5M8N4	sp|Q5M8N4	c691	c691.a1	c691.a1.a1	sp|Q5M8N4-2|D39U1_MOUSE Isoform 2 of Epimerase family protein SDR39U1 OS=Mus musculus GN=Sdr39u1	6	9	5	4	4	6	3
Q5NCF2	Q5NCF2	sp|Q5NCF2	d1515	d1515.a1	d1515.a1.a1	sp|Q5NCF2|TPPC1_MOUSE Trafficking protein particle complex subunit 1 OS=Mus musculus GN=Trappc1 PE=1 SV=1	2	1	2	1	1	1	2
Q5PR73	Q5PR73	sp|Q5PR73	b52	b52.a5	b52.a5.a1	sp|Q5PR73|DIRA2_MOUSE GTP-binding protein Di-Ras2 OS=Mus musculus GN=Diras2 PE=1 SV=1	5	7	8	5	7	3	4
Q5RJI5	Q5RJI5	sp|Q5RJI5	c820	c820.a1	c820.a1.a1	sp|Q5RJI5|BRSK1_MOUSE Serine/threonine-protein kinase BRSK1 OS=Mus musculus GN=Brsk1 PE=1 SV=1	1	3	3	2	1	2	1
Q5SNZ0	Q5SNZ0	sp|Q5SNZ0	d1932	d1932.a1	d1932.a1.a1	sp|Q5SNZ0-2|GRDN_MOUSE Isoform 2 of Girdin OS=Mus musculus GN=Ccdc88a	0	0	0	0	0	0	0
Q5SQX6	Q5SQX6	sp|Q5SQX6	b88	b88.a1	b88.a1.a1	sp|Q5SQX6|CYFP2_MOUSE Cytoplasmic FMR1-interacting protein 2 OS=Mus musculus GN=Cyfip2 PE=1 SV=2	26	34	33	52	31	30	30
Q5SRX1	Q5SRX1	sp|Q5SRX1	d1853	d1853.a1	d1853.a1.a1	sp|Q5SRX1-2|TM1L2_MOUSE Isoform 2 of TOM1-like protein 2 OS=Mus musculus GN=Tom1l2	2	1	0	1	0	1	0
Q5SSL4	Q5SSL4	sp|Q5SSL4	c654	c654.a1	c654.a1.a1	sp|Q5SSL4|ABR_MOUSE Active breakpoint cluster region-related protein OS=Mus musculus GN=Abr PE=1 SV=1	5	4	9	5	3	3	3
Q5SSM3	Q5SSM3	sp|Q5SSM3	d1861	d1861.a1	d1861.a1.a1	sp|Q5SSM3-2|RHG44_MOUSE Isoform 2 of Rho GTPase-activating protein 44 OS=Mus musculus GN=Arhgap44	0	0	0	0	0	0	0
Q5SUC9	Q5SUC9	sp|Q5SUC9	d1870	d1870.a1	d1870.a1.a1	sp|Q5SUC9|SCO1_MOUSE Protein SCO1 homolog, mitochondrial OS=Mus musculus GN=Sco1 PE=1 SV=1	0	0	0	0	0	1	0
Q5SVL6	Q5SVL6	sp|Q5SVL6	d2105	d2105.a1	d2105.a1.a1	sp|Q5SVL6|RPGP2_MOUSE Rap1 GTPase-activating protein 2 OS=Mus musculus GN=Rap1gap2 PE=1 SV=1	0	0	0	0	0	0	0
Q5SW19	Q5SW19	sp|Q5SW19	d2295	d2295.a1	d2295.a1.a1	sp|Q5SW19-3|CLU_MOUSE Isoform 3 of Clustered mitochondria protein homolog OS=Mus musculus GN=Cluh	0	0	2	0	0	0	0
Q5SWT3	Q5SWT3	sp|Q5SWT3	d1781	d1781.a1	d1781.a1.a1	sp|Q5SWT3|S2535_MOUSE Solute carrier family 25 member 35 OS=Mus musculus GN=Slc25a35 PE=1 SV=2	1	2	1	1	1	2	0
Q5SWU9	Q5SWU9	sp|Q5SWU9	d1044	d1044.a1	d1044.a1.a1	sp|Q5SWU9-2|ACACA_MOUSE Isoform 2 of Acetyl-CoA carboxylase 1 OS=Mus musculus GN=Acaca	2	3	3	3	1	1	5
Q5U3K5	Q5U3K5	sp|Q5U3K5	d1995	d1995.a1	d1995.a1.a1	sp|Q5U3K5|RABL6_MOUSE Rab-like protein 6 OS=Mus musculus GN=Rabl6 PE=1 SV=2	0	1	0	1	0	1	1
Q5U458	Q5U458	sp|Q5U458	c511	c511.a1	c511.a1.a1	sp|Q5U458|DJC11_MOUSE DnaJ homolog subfamily C member 11 OS=Mus musculus GN=Dnajc11 PE=1 SV=2	5	7	9	8	7	10	10
Q5U4E0	Q5U4E0	sp|Q5U4E0	d1572	d1572.a1	d1572.a1.a1	sp|Q5U4E0|LHPL4_MOUSE Lipoma HMGIC fusion partner-like 4 protein OS=Mus musculus GN=Lhfpl4 PE=1 SV=1	1	1	2	1	2	1	2
Q5UAK0	Q5UAK0	sp|Q5UAK0	c434	c434.a3	c434.a3.a1	sp|Q5UAK0-1|MIER1_MOUSE Isoform 1 of Mesoderm induction early response protein 1 OS=Mus musculus GN=Mier1	1	1	0	0	0	2	1
Q5XJY5	Q5XJY5	sp|Q5XJY5	d1338	d1338.a1	d1338.a1.a1	sp|Q5XJY5|COPD_MOUSE Coatomer subunit delta OS=Mus musculus GN=Arcn1 PE=1 SV=2	2	1	1	1	3	3	5
Q5XKN4	Q5XKN4	sp|Q5XKN4	d1698	d1698.a1	d1698.a1.a1	sp|Q5XKN4|JAGN1_MOUSE Protein jagunal homolog 1 OS=Mus musculus GN=Jagn1 PE=1 SV=2	0	1	1	1	2	2	2
Q60597	Q60597	sp|Q60597	c112	c112.a1	c112.a1.a1	sp|Q60597|ODO1_MOUSE 2-oxoglutarate dehydrogenase, mitochondrial OS=Mus musculus GN=Ogdh PE=1 SV=3	19	32	48	27	13	15	22
Q60597	Q60597	sp|Q60597	c112	c112.a2	c112.a2.a1	sp|Q60597-4|ODO1_MOUSE Isoform 4 of 2-oxoglutarate dehydrogenase, mitochondrial OS=Mus musculus GN=Ogdh	19	32	47	26	13	15	22
Q60598	Q60598	sp|Q60598	c337	c337.a1	c337.a1.a1	sp|Q60598|SRC8_MOUSE Src substrate cortactin OS=Mus musculus GN=Cttn PE=1 SV=2	8	18	8	3	2	5	6
Q60605	Q60605	sp|Q60605	c676	c676.a1	c676.a1.a1	sp|Q60605-2|MYL6_MOUSE Isoform Smooth muscle of Myosin light polypeptide 6 OS=Mus musculus GN=Myl6	2	1	5	1	1	2	6
Q60625	Q60625	sp|Q60625	c792	c792.a1	c792.a1.a1	sp|Q60625|ICAM5_MOUSE Intercellular adhesion molecule 5 OS=Mus musculus GN=Icam5 PE=1 SV=2	0	1	1	2	1	1	2
Q60631	Q60631	sp|Q60631	c940	c940.a1	c940.a1.a1	sp|Q60631|GRB2_MOUSE Growth factor receptor-bound protein 2 OS=Mus musculus GN=Grb2 PE=1 SV=1	2	2	3	2	1	5	0
Q60634	Q60634	sp|Q60634	c441	c441.a1	c441.a1.a1	sp|Q60634-3|FLOT2_MOUSE Isoform 3 of Flotillin-2 OS=Mus musculus GN=Flot2	7	11	9	10	6	9	7
Q60649	Q60649	sp|Q60649	d2250	d2250.a1	d2250.a1.a1	sp|Q60649|CLPB_MOUSE Caseinolytic peptidase B protein homolog OS=Mus musculus GN=Clpb PE=1 SV=1	0	0	0	0	0	0	0
Q60668	Q60668	sp|Q60668	c385	c385.a1	c385.a1.a1	sp|Q60668-3|HNRPD_MOUSE Isoform 3 of Heterogeneous nuclear ribonucleoprotein D0 OS=Mus musculus GN=Hnrnpd	6	8	5	7	7	7	6
Q60676	Q60676	sp|Q60676	d1090	d1090.a1	d1090.a1.a1	sp|Q60676|PPP5_MOUSE Serine/threonine-protein phosphatase 5 OS=Mus musculus GN=Ppp5c PE=1 SV=3	1	2	5	2	3	5	5
Q60692	Q60692	sp|Q60692	d1101	d1101.a1	d1101.a1.a1	sp|Q60692|PSB6_MOUSE Proteasome subunit beta type-6 OS=Mus musculus GN=Psmb6 PE=1 SV=3	2	4	2	1	3	2	2
Q60714	Q60714	sp|Q60714	c522	c522.a2	c522.a2.a1	sp|Q60714|S27A1_MOUSE Long-chain fatty acid transport protein 1 OS=Mus musculus GN=Slc27a1 PE=1 SV=1	4	4	5	3	4	6	4
Q60737	Q60737	sp|Q60737	b19	b19.a5	b19.a5.a1	sp|Q60737|CSK21_MOUSE Casein kinase II subunit alpha OS=Mus musculus GN=Csnk2a1 PE=1 SV=2	11	10	11	12	10	15	14
Q60749	Q60749	sp|Q60749	c995	c995.a2	c995.a2.a1	sp|Q60749|KHDR1_MOUSE KH domain-containing, RNA-binding, signal transduction-associated protein 1 OS=Mus musculus GN=Khdrbs1 PE=1 SV=2	0	0	0	0	0	0	0
Q60759	Q60759	sp|Q60759	c469	c469.a2	c469.a2.a1	sp|Q60759|GCDH_MOUSE Glutaryl-CoA dehydrogenase, mitochondrial OS=Mus musculus GN=Gcdh PE=1 SV=2	2	1	4	1	0	4	1
Q60770	Q60770	sp|Q60770	b28	b28.a3	b28.a3.a1	sp|Q60770-2|STXB3_MOUSE Isoform 2 of Syntaxin-binding protein 3 OS=Mus musculus GN=Stxbp3	2	0	2	1	0	0	1
Q60771	Q60771	sp|Q60771	c436	c436.a1	c436.a1.a1	sp|Q60771|CLD11_MOUSE Claudin-11 OS=Mus musculus GN=Cldn11 PE=1 SV=1	6	13	5	26	3	6	8
Q60780	Q60780	sp|Q60780	d2252	d2252.a1	d2252.a1.a1	sp|Q60780-2|GAS7_MOUSE Isoform 2 of Growth arrest-specific protein 7 OS=Mus musculus GN=Gas7	0	0	0	0	0	0	0
Q60790	Q60790	sp|Q60790	d1983	d1983.a1	d1983.a1.a1	sp|Q60790|RASA3_MOUSE Ras GTPase-activating protein 3 OS=Mus musculus GN=Rasa3 PE=1 SV=2	2	1	1	2	0	1	1
Q60803	Q60803	sp|Q60803	d1899	d1899.a1	d1899.a1.a1	sp|Q60803|TRAF3_MOUSE TNF receptor-associated factor 3 OS=Mus musculus GN=Traf3 PE=1 SV=2	0	0	0	1	0	3	1
Q60829	Q60829	sp|Q60829	d1922	d1922.a1	d1922.a1.a1	sp|Q60829|PPR1B_MOUSE Protein phosphatase 1 regulatory subunit 1B OS=Mus musculus GN=Ppp1r1b PE=1 SV=2	0	0	0	0	0	0	0
Q60854	Q60854	sp|Q60854	d2349	d2349.a1	d2349.a1.a1	sp|Q60854|SPB6_MOUSE Serpin B6 OS=Mus musculus GN=Serpinb6 PE=1 SV=1	0	0	0	0	0	0	0
Q60864	Q60864	sp|Q60864	c831	c831.a1	c831.a1.a1	sp|Q60864|STIP1_MOUSE Stress-induced-phosphoprotein 1 OS=Mus musculus GN=Stip1 PE=1 SV=1	1	0	2	0	0	0	2
Q60865	Q60865	sp|Q60865	d1928	d1928.a1	d1928.a1.a1	sp|Q60865|CAPR1_MOUSE Caprin-1 OS=Mus musculus GN=Caprin1 PE=1 SV=2	0	0	1	0	0	0	0
Q60870	Q60870	sp|Q60870	d1206	d1206.a1	d1206.a1.a1	sp|Q60870|REEP5_MOUSE Receptor expression-enhancing protein 5 OS=Mus musculus GN=Reep5 PE=1 SV=1	2	2	1	0	1	1	1
Q60875	Q60875	sp|Q60875	c518	c518.a1	c518.a1.a1	sp|Q60875-4|ARHG2_MOUSE Isoform 4 of Rho guanine nucleotide exchange factor 2 OS=Mus musculus GN=Arhgef2	2	9	8	4	0	0	4
Q60899	Q60899	sp|Q60899	c481	c481.a1	c481.a1.a1	sp|Q60899|ELAV2_MOUSE ELAV-like protein 2 OS=Mus musculus GN=Elavl2 PE=2 SV=1	6	4	7	3	4	8	7
Q60900	Q60900	sp|Q60900	c481	c481.a3	c481.a3.a1	sp|Q60900|ELAV3_MOUSE ELAV-like protein 3 OS=Mus musculus GN=Elavl3 PE=1 SV=1	4	1	3	1	2	5	3
Q60902	Q60902	sp|Q60902	d1492	d1492.a1	d1492.a1.a1	sp|Q60902-2|EP15R_MOUSE Isoform 2 of Epidermal growth factor receptor substrate 15-like 1 OS=Mus musculus GN=Eps15l1	0	0	2	0	0	0	0
Q60930	Q60930	sp|Q60930	b11	b11.a3	b11.a3.a1	sp|Q60930|VDAC2_MOUSE Voltage-dependent anion-selective channel protein 2 OS=Mus musculus GN=Vdac2 PE=1 SV=2	49	49	65	51	46	71	42
Q60931	Q60931	sp|Q60931	b11	b11.a2	b11.a2.a1	sp|Q60931|VDAC3_MOUSE Voltage-dependent anion-selective channel protein 3 OS=Mus musculus GN=Vdac3 PE=1 SV=1	49	62	60	50	43	63	47
Q60932	Q60932	sp|Q60932	b11	b11.a1	b11.a1.a1	sp|Q60932-2|VDAC1_MOUSE Isoform Mt-VDAC1 of Voltage-dependent anion-selective channel protein 1 OS=Mus musculus GN=Vdac1	79	104	130	92	86	131	70
Q60960	Q60960	sp|Q60960	d1938	d1938.a1	d1938.a1.a1	sp|Q60960|IMA5_MOUSE Importin subunit alpha-5 OS=Mus musculus GN=Kpna1 PE=1 SV=2	1	1	0	1	0	1	0
Q60972	Q60972	sp|Q60972	d2020	d2020.a1	d2020.a1.a1	sp|Q60972|RBBP4_MOUSE Histone-binding protein RBBP4 OS=Mus musculus GN=Rbbp4 PE=1 SV=5	0	1	0	0	0	1	0
Q60996	Q60996	sp|Q60996	c500	c500.a1	c500.a1.a1	sp|Q60996-2|2A5G_MOUSE Isoform 1 of Serine/threonine-protein phosphatase 2A 56 kDa regulatory subunit gamma isoform OS=Mus musculus GN=Ppp2r5c	5	5	7	6	4	7	3
Q61011	Q61011	sp|Q61011	b22	b22.a4	b22.a4.a1	sp|Q61011|GBB3_MOUSE Guanine nucleotide-binding protein G(I)/G(S)/G(T) subunit beta-3 OS=Mus musculus GN=Gnb3 PE=1 SV=2	13	11	12	11	8	18	11
Q61016	Q61016	sp|Q61016	c942	c942.a1	c942.a1.a1	sp|Q61016|GBG7_MOUSE Guanine nucleotide-binding protein G(I)/G(S)/G(O) subunit gamma-7 OS=Mus musculus GN=Gng7 PE=1 SV=2	0	2	3	2	6	5	2
Q61024	Q61024	sp|Q61024	d2224	d2224.a1	d2224.a1.a1	sp|Q61024|ASNS_MOUSE Asparagine synthetase [glutamine-hydrolyzing] OS=Mus musculus GN=Asns PE=1 SV=3	0	0	1	1	0	1	2
Q61029	Q61029	sp|Q61029	d2192	d2192.a1	d2192.a1.a1	sp|Q61029-2|LAP2B_MOUSE Isoform Delta of Lamina-associated polypeptide 2, isoforms beta/delta/epsilon/gamma OS=Mus musculus GN=Tmpo	0	0	0	0	0	0	0
Q61035	Q61035	sp|Q61035	d1473	d1473.a1	d1473.a1.a1	sp|Q61035|SYHC_MOUSE Histidine--tRNA ligase, cytoplasmic OS=Mus musculus GN=Hars PE=1 SV=2	1	1	2	2	1	2	2
Q61036	Q61036	sp|Q61036	c682	c682.a2	c682.a2.a1	sp|Q61036-2|PAK3_MOUSE Isoform 2 of Serine/threonine-protein kinase PAK 3 OS=Mus musculus GN=Pak3	3	0	4	0	0	1	3
Q61037	Q61037	sp|Q61037	d1902	d1902.a1	d1902.a1.a1	sp|Q61037-2|TSC2_MOUSE Isoform A of Tuberin OS=Mus musculus GN=Tsc2	0	1	0	1	0	0	2
Q61081	Q61081	sp|Q61081	d2249	d2249.a1	d2249.a1.a1	sp|Q61081|CDC37_MOUSE Hsp90 co-chaperone Cdc37 OS=Mus musculus GN=Cdc37 PE=1 SV=1	0	0	1	0	0	0	0
Q61102	Q61102	sp|Q61102	d1466	d1466.a1	d1466.a1.a1	sp|Q61102|ABCB7_MOUSE ATP-binding cassette sub-family B member 7, mitochondrial OS=Mus musculus GN=Abcb7 PE=1 SV=3	3	1	0	0	0	1	5
Q61137	Q61137	sp|Q61137	d1024	d1024.a1	d1024.a1.a1	sp|Q61137-2|ASTN1_MOUSE Isoform 2 of Astrotactin-1 OS=Mus musculus GN=Astn1	1	1	1	0	0	1	2
Q61151	Q61151	sp|Q61151	c500	c500.a2	c500.a2.a1	sp|Q61151|2A5E_MOUSE Serine/threonine-protein phosphatase 2A 56 kDa regulatory subunit epsilon isoform OS=Mus musculus GN=Ppp2r5e PE=1 SV=3	4	5	4	6	2	3	1
Q61166	Q61166	sp|Q61166	c160	c160.a2	c160.a2.a1	sp|Q61166|MARE1_MOUSE Microtubule-associated protein RP/EB family member 1 OS=Mus musculus GN=Mapre1 PE=1 SV=3	4	7	9	4	6	9	4
Q61171	Q61171	sp|Q61171	c229	c229.a1	c229.a1.a1	sp|Q61171|PRDX2_MOUSE Peroxiredoxin-2 OS=Mus musculus GN=Prdx2 PE=1 SV=3	13	12	11	8	15	16	17
Q61187	Q61187	sp|Q61187	d1626	d1626.a1	d1626.a1.a1	sp|Q61187|TS101_MOUSE Tumor susceptibility gene 101 protein OS=Mus musculus GN=Tsg101 PE=1 SV=2	1	0	1	3	2	1	2
Q61205	Q61205	sp|Q61205	d1528	d1528.a1	d1528.a1.a1	sp|Q61205|PA1B3_MOUSE Platelet-activating factor acetylhydrolase IB subunit gamma OS=Mus musculus GN=Pafah1b3 PE=1 SV=1	2	1	2	1	1	2	1
Q61206	Q61206	sp|Q61206	c987	c987.a1	c987.a1.a1	sp|Q61206|PA1B2_MOUSE Platelet-activating factor acetylhydrolase IB subunit beta OS=Mus musculus GN=Pafah1b2 PE=1 SV=2	2	3	3	2	3	4	1
Q61207	Q61207	sp|Q61207	c731	c731.a1	c731.a1.a1	sp|Q61207|SAP_MOUSE Prosaposin OS=Mus musculus GN=Psap PE=1 SV=2	1	2	6	5	7	1	4
Q61290	Q61290	sp|Q61290	c673	c673.a1	c673.a1.a1	sp|Q61290|CAC1E_MOUSE Voltage-dependent R-type calcium channel subunit alpha-1E OS=Mus musculus GN=Cacna1e PE=1 SV=1	2	5	3	5	2	3	2
Q61301	Q61301	sp|Q61301	b52	b52.a1	b52.a1.a1	sp|Q61301-2|CTNA2_MOUSE Isoform 2 of Catenin alpha-2 OS=Mus musculus GN=Ctnna2	10	15	14	9	3	5	7
Q61315	Q61315	sp|Q61315	d2000	d2000.a1	d2000.a1.a1	sp|Q61315-2|APC_MOUSE Isoform 2 of Adenomatous polyposis coli protein OS=Mus musculus GN=Apc	0	0	0	0	0	0	0
Q61316	Q61316	sp|Q61316	c119	c119.a1	c119.a1.a1	sp|Q61316|HSP74_MOUSE Heat shock 70 kDa protein 4 OS=Mus musculus GN=Hspa4 PE=1 SV=1	13	16	17	9	7	7	9
Q61327	Q61327	sp|Q61327	c115	c115.a2	c115.a2.a1	sp|Q61327|SC6A3_MOUSE Sodium-dependent dopamine transporter OS=Mus musculus GN=Slc6a3 PE=1 SV=2	0	0	0	0	2	2	0
Q61330	Q61330	sp|Q61330	d1692	d1692.a1	d1692.a1.a1	sp|Q61330|CNTN2_MOUSE Contactin-2 OS=Mus musculus GN=Cntn2 PE=1 SV=2	0	0	2	0	0	0	0
Q61335	Q61335	sp|Q61335	d1302	d1302.a1	d1302.a1.a1	sp|Q61335|BAP31_MOUSE B-cell receptor-associated protein 31 OS=Mus musculus GN=Bcap31 PE=1 SV=4	4	4	0	1	0	0	0
Q61361	Q61361	sp|Q61361	d1561	d1561.a1	d1561.a1.a1	sp|Q61361|PGCB_MOUSE Brevican core protein OS=Mus musculus GN=Bcan PE=1 SV=2	1	0	0	1	0	2	2
Q61387	Q61387	sp|Q61387	c734	c734.a1	c734.a1.a1	sp|Q61387|COX7R_MOUSE Cytochrome c oxidase subunit 7A-related protein, mitochondrial OS=Mus musculus GN=Cox7a2l PE=1 SV=1	5	3	4	6	3	3	8
Q61411	Q61411	sp|Q61411	a3	a3.b26	a3.b26.a1	sp|Q61411|RASH_MOUSE GTPase HRas OS=Mus musculus GN=Hras PE=1 SV=2	15	8	9	6	10	12	10
Q61423	Q61423	sp|Q61423	c442	c442.a5	c442.a5.a1	sp|Q61423|KCNA4_MOUSE Potassium voltage-gated channel subfamily A member 4 OS=Mus musculus GN=Kcna4 PE=1 SV=2	2	1	3	1	0	1	0
Q61425	Q61425	sp|Q61425	c683	c683.a1	c683.a1.a1	sp|Q61425|HCDH_MOUSE Hydroxyacyl-coenzyme A dehydrogenase, mitochondrial OS=Mus musculus GN=Hadh PE=1 SV=2	6	5	5	4	4	5	4
Q61481	Q61481	sp|Q61481	d1155	d1155.a2	d1155.a2.a1	sp|Q61481-2|PDE1A_MOUSE Isoform PDE1A1 of Calcium/calmodulin-dependent 3',5'-cyclic nucleotide phosphodiesterase 1A OS=Mus musculus GN=Pde1a	1	1	1	1	1	1	3
Q61490	Q61490	sp|Q61490	c335	c335.a1	c335.a1.a1	sp|Q61490|CD166_MOUSE CD166 antigen OS=Mus musculus GN=Alcam PE=1 SV=3	7	11	13	6	4	5	8
Q61495	Q61495	sp|Q61495	d1951	d1951.a1	d1951.a1.a1	sp|Q61495|DSG1A_MOUSE Desmoglein-1-alpha OS=Mus musculus GN=Dsg1a PE=2 SV=2	1	1	1	1	0	0	0
Q61543	Q61543	sp|Q61543	c620	c620.a1	c620.a1.a1	sp|Q61543|GSLG1_MOUSE Golgi apparatus protein 1 OS=Mus musculus GN=Glg1 PE=1 SV=1	2	4	8	5	3	3	5
Q61545	Q61545	sp|Q61545	d2241	d2241.a1	d2241.a1.a1	sp|Q61545|EWS_MOUSE RNA-binding protein EWS OS=Mus musculus GN=Ewsr1 PE=1 SV=2	0	0	0	0	0	0	0
Q61548	Q61548	sp|Q61548	c116	c116.a1	c116.a1.a1	sp|Q61548-2|AP180_MOUSE Isoform Short of Clathrin coat assembly protein AP180 OS=Mus musculus GN=Snap91	17	24	25	28	20	16	19
Q61553	Q61553	sp|Q61553	c153	c153.a1	c153.a1.a1	sp|Q61553|FSCN1_MOUSE Fascin OS=Mus musculus GN=Fscn1 PE=1 SV=4	18	22	25	32	22	25	25
Q61578	Q61578	sp|Q61578	d2251	d2251.a1	d2251.a1.a1	sp|Q61578|ADRO_MOUSE NADPH:adrenodoxin oxidoreductase, mitochondrial OS=Mus musculus GN=Fdxr PE=1 SV=1	0	0	0	1	0	0	0
Q61595	Q61595	sp|Q61595	d1390	d1390.a1	d1390.a1.a1	sp|Q61595-13|KTN1_MOUSE Isoform 13 of Kinectin OS=Mus musculus GN=Ktn1	0	0	0	0	0	0	0
Q61598	Q61598	sp|Q61598	b57	b57.a2	b57.a2.a1	sp|Q61598|GDIB_MOUSE Rab GDP dissociation inhibitor beta OS=Mus musculus GN=Gdi2 PE=1 SV=1	31	27	36	31	22	25	31
Q61644	Q61644	sp|Q61644	c363	c363.a1	c363.a1.a1	sp|Q61644|PACN1_MOUSE Protein kinase C and casein kinase substrate in neurons protein 1 OS=Mus musculus GN=Pacsin1 PE=1 SV=1	6	8	9	7	3	4	5
Q61656	Q61656	sp|Q61656	c195	c195.a3	c195.a3.a1	sp|Q61656|DDX5_MOUSE Probable ATP-dependent RNA helicase DDX5 OS=Mus musculus GN=Ddx5 PE=1 SV=2	9	7	10	7	3	5	6
Q61686	Q61686	sp|Q61686	d1470	d1470.a2	d1470.a2.a1	sp|Q61686|CBX5_MOUSE Chromobox protein homolog 5 OS=Mus musculus GN=Cbx5 PE=1 SV=1	0	1	0	0	1	0	0
Q61699	Q61699	sp|Q61699	c119	c119.a3	c119.a3.a1	sp|Q61699-2|HS105_MOUSE Isoform HSP105-beta of Heat shock protein 105 kDa OS=Mus musculus GN=Hsph1	5	5	7	3	1	1	3
Q61701	Q61701	sp|Q61701	c481	c481.a2	c481.a2.a1	sp|Q61701|ELAV4_MOUSE ELAV-like protein 4 OS=Mus musculus GN=Elavl4 PE=1 SV=1	5	3	6	3	3	7	6
Q61733	Q61733	sp|Q61733	d2410	d2410.a1	d2410.a1.a1	sp|Q61733|RT31_MOUSE 28S ribosomal protein S31, mitochondrial OS=Mus musculus GN=Mrps31 PE=1 SV=1	0	0	0	0	0	0	0
Q61735	Q61735	sp|Q61735	a7	a7.a5	a7.a5.a1	sp|Q61735-2|CD47_MOUSE Isoform 2 of Leukocyte surface antigen CD47 OS=Mus musculus GN=Cd47	18	23	21	21	17	22	17
Q61735	Q61735	sp|Q61735	a7	a7.a6	a7.a6.a1	sp|Q61735|CD47_MOUSE Leukocyte surface antigen CD47 OS=Mus musculus GN=Cd47 PE=1 SV=2	18	22	21	21	17	20	16
Q61753	Q61753	sp|Q61753	d1186	d1186.a1	d1186.a1.a1	sp|Q61753|SERA_MOUSE D-3-phosphoglycerate dehydrogenase OS=Mus musculus GN=Phgdh PE=1 SV=3	2	2	5	3	0	1	0
Q61768	Q61768	sp|Q61768	c378	c378.a2	c378.a2.a1	sp|Q61768|KINH_MOUSE Kinesin-1 heavy chain OS=Mus musculus GN=Kif5b PE=1 SV=3	1	2	6	5	1	1	2
Q61772	Q61772	sp|Q61772	c421	c421.a4	c421.a4.a1	sp|Q61772-2|EPHA7_MOUSE Isoform 2 of Ephrin type-A receptor 7 OS=Mus musculus GN=Epha7	0	2	0	0	0	0	1
Q61792	Q61792	sp|Q61792	c377	c377.a1	c377.a1.a1	sp|Q61792|LASP1_MOUSE LIM and SH3 domain protein 1 OS=Mus musculus GN=Lasp1 PE=1 SV=1	1	1	4	2	3	3	1
Q61831	Q61831	sp|Q61831	c932	c932.a1	c932.a1.a1	sp|Q61831-2|MK10_MOUSE Isoform Alpha-1 of Mitogen-activated protein kinase 10 OS=Mus musculus GN=Mapk10	2	1	5	5	0	3	6
Q61879	Q61879	sp|Q61879	b65	b65.a1	b65.a1.a1	sp|Q61879|MYH10_MOUSE Myosin-10 OS=Mus musculus GN=Myh10 PE=1 SV=2	25	24	26	25	21	18	22
Q61885	Q61885	sp|Q61885	c349	c349.a1	c349.a1.a1	sp|Q61885|MOG_MOUSE Myelin-oligodendrocyte glycoprotein OS=Mus musculus GN=Mog PE=1 SV=1	9	7	12	4	9	14	9
Q61923	Q61923	sp|Q61923	c442	c442.a4	c442.a4.a1	sp|Q61923|KCNA6_MOUSE Potassium voltage-gated channel subfamily A member 6 OS=Mus musculus GN=Kcna6 PE=1 SV=1	2	1	4	3	2	3	2
Q61937	Q61937	sp|Q61937	d1939	d1939.a1	d1939.a1.a1	sp|Q61937|NPM_MOUSE Nucleophosmin OS=Mus musculus GN=Npm1 PE=1 SV=1	0	0	0	0	0	1	0
Q61941	Q61941	sp|Q61941	c882	c882.a1	c882.a1.a1	sp|Q61941|NNTM_MOUSE NAD(P) transhydrogenase, mitochondrial OS=Mus musculus GN=Nnt PE=1 SV=2	0	1	2	0	0	0	1
Q61990	Q61990	sp|Q61990	c364	c364.a2	c364.a2.a1	sp|Q61990-2|PCBP2_MOUSE Isoform 2 of Poly(rC)-binding protein 2 OS=Mus musculus GN=Pcbp2	4	3	3	2	2	4	5
Q62048	Q62048	sp|Q62048	c773	c773.a1	c773.a1.a1	sp|Q62048|PEA15_MOUSE Astrocytic phosphoprotein PEA-15 OS=Mus musculus GN=Pea15 PE=1 SV=1	2	1	4	5	4	5	3
Q62059	Q62059	sp|Q62059	d1564	d1564.a1	d1564.a1.a1	sp|Q62059-2|CSPG2_MOUSE Isoform V1 of Versican core protein OS=Mus musculus GN=Vcan	0	0	0	0	0	0	0
Q62077	Q62077	sp|Q62077	d2363	d2363.a1	d2363.a1.a1	sp|Q62077|PLCG1_MOUSE 1-phosphatidylinositol 4,5-bisphosphate phosphodiesterase gamma-1 OS=Mus musculus GN=Plcg1 PE=1 SV=2	0	0	0	0	0	0	0
Q62095	Q62095	sp|Q62095	c195	c195.a2	c195.a2.a1	sp|Q62095|DDX3Y_MOUSE ATP-dependent RNA helicase DDX3Y OS=Mus musculus GN=Ddx3y PE=1 SV=2	11	17	10	12	7	7	7
Q62108	Q62108	sp|Q62108	b79	b79.a1	b79.a1.a1	sp|Q62108-2|DLG4_MOUSE Isoform 2 of Disks large homolog 4 OS=Mus musculus GN=Dlg4	17	18	22	12	8	12	13
Q62167	Q62167	sp|Q62167	c195	c195.a1	c195.a1.a1	sp|Q62167|DDX3X_MOUSE ATP-dependent RNA helicase DDX3X OS=Mus musculus GN=Ddx3x PE=1 SV=3	12	19	11	14	7	9	10
Q62186	Q62186	sp|Q62186	c700	c700.a1	c700.a1.a1	sp|Q62186|SSRD_MOUSE Translocon-associated protein subunit delta OS=Mus musculus GN=Ssr4 PE=1 SV=1	9	3	5	2	5	4	5
Q62188	Q62188	sp|Q62188	a5	a5.a3	a5.a3.a1	sp|Q62188|DPYL3_MOUSE Dihydropyrimidinase-related protein 3 OS=Mus musculus GN=Dpysl3 PE=1 SV=1	45	37	52	44	27	36	46
Q62189	Q62189	sp|Q62189	d1754	d1754.a1	d1754.a1.a1	sp|Q62189|SNRPA_MOUSE U1 small nuclear ribonucleoprotein A OS=Mus musculus GN=Snrpa PE=1 SV=3	0	1	0	0	0	2	2
Q62205	Q62205	sp|Q62205	c300	c300.a1	c300.a1.a1	sp|Q62205|SCN9A_MOUSE Sodium channel protein type 9 subunit alpha OS=Mus musculus GN=Scn9a PE=1 SV=2	10	7	5	9	8	6	10
Q62261	Q62261	sp|Q62261	b12	b12.a1	b12.a1.a1	sp|Q62261|SPTB2_MOUSE Spectrin beta chain, non-erythrocytic 1 OS=Mus musculus GN=Sptbn1 PE=1 SV=2	67	78	66	86	55	43	60
Q62277	Q62277	sp|Q62277	c110	c110.a1	c110.a1.a1	sp|Q62277|SYPH_MOUSE Synaptophysin OS=Mus musculus GN=Syp PE=1 SV=2	29	29	28	32	22	38	29
Q62283	Q62283	sp|Q62283	c387	c387.a1	c387.a1.a1	sp|Q62283|TSN7_MOUSE Tetraspanin-7 OS=Mus musculus GN=Tspan7 PE=1 SV=2	11	14	12	9	4	7	8
Q62318	Q62318	sp|Q62318	d2038	d2038.a1	d2038.a1.a1	sp|Q62318|TIF1B_MOUSE Transcription intermediary factor 1-beta OS=Mus musculus GN=Trim28 PE=1 SV=3	0	0	0	0	0	0	0
Q62348	Q62348	sp|Q62348	c702	c702.a1	c702.a1.a1	sp|Q62348|TSN_MOUSE Translin OS=Mus musculus GN=Tsn PE=1 SV=1	2	4	4	3	4	7	5
Q62351	Q62351	sp|Q62351	c916	c916.a1	c916.a1.a1	sp|Q62351|TFR1_MOUSE Transferrin receptor protein 1 OS=Mus musculus GN=Tfrc PE=1 SV=1	3	8	4	1	0	3	2
Q62393	Q62393	sp|Q62393	d1869	d1869.a1	d1869.a1.a1	sp|Q62393-2|TPD52_MOUSE Isoform 2 of Tumor protein D52 OS=Mus musculus GN=Tpd52	0	0	0	0	0	0	0
Q62417	Q62417	sp|Q62417	d1855	d1855.a1	d1855.a1.a1	sp|Q62417|SRBS1_MOUSE Sorbin and SH3 domain-containing protein 1 OS=Mus musculus GN=Sorbs1 PE=1 SV=2	1	0	0	0	0	0	0
Q62418	Q62418	sp|Q62418	d1323	d1323.a1	d1323.a1.a1	sp|Q62418-2|DBNL_MOUSE Isoform 2 of Drebrin-like protein OS=Mus musculus GN=Dbnl	1	1	1	1	0	1	0
Q62419	Q62419	sp|Q62419	c338	c338.a2	c338.a2.a1	sp|Q62419|SH3G1_MOUSE Endophilin-A2 OS=Mus musculus GN=Sh3gl1 PE=1 SV=1	3	2	1	1	1	2	2
Q62420	Q62420	sp|Q62420	c338	c338.a1	c338.a1.a1	sp|Q62420|SH3G2_MOUSE Endophilin-A1 OS=Mus musculus GN=Sh3gl2 PE=1 SV=2	6	5	7	7	3	5	6
Q62425	Q62425	sp|Q62425	c435	c435.a1	c435.a1.a1	sp|Q62425|NDUA4_MOUSE Cytochrome c oxidase subunit NDUFA4 OS=Mus musculus GN=Ndufa4 PE=1 SV=2	6	6	8	7	9	4	9
Q62426	Q62426	sp|Q62426	d2099	d2099.a1	d2099.a1.a1	sp|Q62426|CYTB_MOUSE Cystatin-B OS=Mus musculus GN=Cstb PE=1 SV=1	0	0	0	1	1	0	1
Q62433	Q62433	sp|Q62433	d1560	d1560.a1	d1560.a1.a1	sp|Q62433|NDRG1_MOUSE Protein NDRG1 OS=Mus musculus GN=Ndrg1 PE=1 SV=1	1	1	0	1	0	0	2
Q62442	Q62442	sp|Q62442	c104	c104.a3	c104.a3.a1	sp|Q62442-2|VAMP1_MOUSE Isoform 2 of Vesicle-associated membrane protein 1 OS=Mus musculus GN=Vamp1	2	3	2	3	2	4	4
Q62443	Q62443	sp|Q62443	d1933	d1933.a1	d1933.a1.a1	sp|Q62443|NPTX1_MOUSE Neuronal pentraxin-1 OS=Mus musculus GN=Nptx1 PE=1 SV=1	0	0	0	0	0	1	1
Q62446	Q62446	sp|Q62446	d1805	d1805.a1	d1805.a1.a1	sp|Q62446|FKBP3_MOUSE Peptidyl-prolyl cis-trans isomerase FKBP3 OS=Mus musculus GN=Fkbp3 PE=1 SV=2	0	1	0	0	0	1	0
Q62448	Q62448	sp|Q62448	d1541	d1541.a1	d1541.a1.a1	sp|Q62448-2|IF4G2_MOUSE Isoform 2 of Eukaryotic translation initiation factor 4 gamma 2 OS=Mus musculus GN=Eif4g2	2	1	3	2	0	1	2
Q62465	Q62465	sp|Q62465	c483	c483.a1	c483.a1.a1	sp|Q62465|VAT1_MOUSE Synaptic vesicle membrane protein VAT-1 homolog OS=Mus musculus GN=Vat1 PE=1 SV=3	7	8	8	5	6	8	7
Q62523	Q62523	sp|Q62523	d2062	d2062.a1	d2062.a1.a1	sp|Q62523|ZYX_MOUSE Zyxin OS=Mus musculus GN=Zyx PE=1 SV=2	0	3	0	0	0	0	0
Q63739	Q63739	sp|Q63739	c789	c789.a1	c789.a1.a1	sp|Q63739|TP4A1_MOUSE Protein tyrosine phosphatase type IVA 1 OS=Mus musculus GN=Ptp4a1 PE=1 SV=1	1	4	2	1	6	6	6
Q63810	Q63810	sp|Q63810	c302	c302.a1	c302.a1.a1	sp|Q63810-2|CANB1_MOUSE Isoform 2 of Calcineurin subunit B type 1 OS=Mus musculus GN=Ppp3r1	11	12	14	14	13	11	11
Q63844	Q63844	sp|Q63844	b19	b19.a6	b19.a6.a1	sp|Q63844|MK03_MOUSE Mitogen-activated protein kinase 3 OS=Mus musculus GN=Mapk3 PE=1 SV=5	6	4	10	6	6	17	12
Q63912	Q63912	sp|Q63912	c985	c985.a1	c985.a1.a1	sp|Q63912|OMGP_MOUSE Oligodendrocyte-myelin glycoprotein OS=Mus musculus GN=Omg PE=1 SV=1	3	4	2	1	1	0	1
Q64008	Q64008	sp|Q64008	a3	a3.b38	a3.b38.a1	sp|Q64008|RAB34_MOUSE Ras-related protein Rab-34 OS=Mus musculus GN=Rab34 PE=1 SV=2	0	0	0	0	2	0	3
Q64010	Q64010	sp|Q64010	d1303	d1303.a1	d1303.a1.a1	sp|Q64010|CRK_MOUSE Adapter molecule crk OS=Mus musculus GN=Crk PE=1 SV=1	1	1	3	1	0	3	2
Q64012	Q64012	sp|Q64012	d2100	d2100.a1	d2100.a1.a1	sp|Q64012-2|RALY_MOUSE Isoform 1 of RNA-binding protein Raly OS=Mus musculus GN=Raly	0	1	0	0	0	1	1
Q64096	Q64096	sp|Q64096	d2388	d2388.a1	d2388.a1.a1	sp|Q64096|MCF2L_MOUSE Guanine nucleotide exchange factor DBS OS=Mus musculus GN=Mcf2l PE=1 SV=2	0	0	0	0	0	0	0
Q640R3	Q640R3	sp|Q640R3	d1328	d1328.a1	d1328.a1.a1	sp|Q640R3|HECAM_MOUSE Hepatocyte cell adhesion molecule OS=Mus musculus GN=Hepacam PE=1 SV=2	1	1	2	1	0	0	1
Q64105	Q64105	sp|Q64105	d1091	d1091.a1	d1091.a1.a1	sp|Q64105|SPRE_MOUSE Sepiapterin reductase OS=Mus musculus GN=Spr PE=1 SV=1	2	1	0	1	0	2	2
Q64133	Q64133	sp|Q64133	c405	c405.a1	c405.a1.a1	sp|Q64133|AOFA_MOUSE Amine oxidase [flavin-containing] A OS=Mus musculus GN=Maoa PE=1 SV=3	11	8	10	12	8	11	8
Q641P0	Q641P0	sp|Q641P0	c163	c163.a2	c163.a2.a1	sp|Q641P0|ARP3B_MOUSE Actin-related protein 3B OS=Mus musculus GN=Actr3b PE=1 SV=1	8	10	7	7	7	13	7
Q64253	Q64253	sp|Q64253	d2164	d2164.a1	d2164.a1.a1	sp|Q64253|LY6E_MOUSE Lymphocyte antigen 6E OS=Mus musculus GN=Ly6e PE=1 SV=2	0	0	0	0	0	0	1
Q64288	Q64288	sp|Q64288	d2334	d2334.a1	d2334.a1.a1	sp|Q64288|OMP_MOUSE Olfactory marker protein OS=Mus musculus GN=Omp PE=1 SV=3	0	0	0	1	0	0	0
Q64310	Q64310	sp|Q64310	d1248	d1248.a1	d1248.a1.a1	sp|Q64310|SURF4_MOUSE Surfeit locus protein 4 OS=Mus musculus GN=Surf4 PE=1 SV=1	1	3	7	5	2	2	3
Q64331	Q64331	sp|Q64331	c821	c821.a1	c821.a1.a1	sp|Q64331|MYO6_MOUSE Unconventional myosin-VI OS=Mus musculus GN=Myo6 PE=1 SV=1	0	5	3	5	2	3	4
Q64332	Q64332	sp|Q64332	b25	b25.a3	b25.a3.a1	sp|Q64332|SYN2_MOUSE Synapsin-2 OS=Mus musculus GN=Syn2 PE=1 SV=2	49	65	56	64	37	53	51
Q64332	Q64332	sp|Q64332	b25	b25.a4	b25.a4.a1	sp|Q64332-2|SYN2_MOUSE Isoform IIb of Synapsin-2 OS=Mus musculus GN=Syn2	48	60	55	63	37	52	49
Q64433	Q64433	sp|Q64433	c502	c502.a1	c502.a1.a1	sp|Q64433|CH10_MOUSE 10 kDa heat shock protein, mitochondrial OS=Mus musculus GN=Hspe1 PE=1 SV=2	4	4	5	6	5	5	6
Q64436	Q64436	sp|Q64436	a1	a1.a6	a1.a6.a1	sp|Q64436|ATP4A_MOUSE Potassium-transporting ATPase alpha chain 1 OS=Mus musculus GN=Atp4a PE=1 SV=3	33	40	35	35	29	37	39
Q64455	Q64455	sp|Q64455	c757	c757.a2	c757.a2.a1	sp|Q64455|PTPRJ_MOUSE Receptor-type tyrosine-protein phosphatase eta OS=Mus musculus GN=Ptprj PE=1 SV=2	3	0	0	0	0	0	1
Q64487	Q64487	sp|Q64487	c173	c173.a2	c173.a2.a1	sp|Q64487-10|PTPRD_MOUSE Isoform J of Receptor-type tyrosine-protein phosphatase delta OS=Mus musculus GN=Ptprd	14	12	14	8	7	8	15
Q64511	Q64511	sp|Q64511	c135	c135.a2	c135.a2.a1	sp|Q64511|TOP2B_MOUSE DNA topoisomerase 2-beta OS=Mus musculus GN=Top2b PE=1 SV=2	3	3	0	4	1	4	4
Q64514	Q64514	sp|Q64514	c535	c535.a1	c535.a1.a1	sp|Q64514-2|TPP2_MOUSE Isoform Short of Tripeptidyl-peptidase 2 OS=Mus musculus GN=Tpp2	2	4	6	3	2	3	5
Q64516	Q64516	sp|Q64516	c526	c526.a1	c526.a1.a1	sp|Q64516-1|GLPK_MOUSE Isoform 1 of Glycerol kinase OS=Mus musculus GN=Gk	8	9	8	6	4	8	5
Q64518	Q64518	sp|Q64518	a1	a1.a8	a1.a8.a1	sp|Q64518-2|AT2A3_MOUSE Isoform SERCA3A of Sarcoplasmic/endoplasmic reticulum calcium ATPase 3 OS=Mus musculus GN=Atp2a3	4	11	8	11	2	7	9
Q64519	Q64519	sp|Q64519	d1508	d1508.a1	d1508.a1.a1	sp|Q64519|SDC3_MOUSE Syndecan-3 OS=Mus musculus GN=Sdc3 PE=1 SV=2	0	0	0	0	0	0	0
Q64520	Q64520	sp|Q64520	d1999	d1999.a1	d1999.a1.a1	sp|Q64520|KGUA_MOUSE Guanylate kinase OS=Mus musculus GN=Guk1 PE=1 SV=2	0	0	0	0	0	0	1
Q64521	Q64521	sp|Q64521	b63	b63.a1	b63.a1.a1	sp|Q64521|GPDM_MOUSE Glycerol-3-phosphate dehydrogenase, mitochondrial OS=Mus musculus GN=Gpd2 PE=1 SV=2	57	71	52	35	21	29	35
Q64523	Q64523	sp|Q64523	b56	b56.a6	b56.a6.a1	sp|Q64523|H2A2C_MOUSE Histone H2A type 2-C OS=Mus musculus GN=Hist2h2ac PE=1 SV=3	9	7	8	10	11	15	15
Q64524	Q64524	sp|Q64524	c292	c292.a2	c292.a2.a1	sp|Q64524|H2B2E_MOUSE Histone H2B type 2-E OS=Mus musculus GN=Hist2h2be PE=1 SV=3	10	13	10	11	10	10	12
Q64674	Q64674	sp|Q64674	d1712	d1712.a1	d1712.a1.a1	sp|Q64674|SPEE_MOUSE Spermidine synthase OS=Mus musculus GN=Srm PE=1 SV=1	0	0	0	3	0	2	1
Q64676	Q64676	sp|Q64676	d1359	d1359.a1	d1359.a1.a1	sp|Q64676|CGT_MOUSE 2-hydroxyacylsphingosine 1-beta-galactosyltransferase OS=Mus musculus GN=Ugt8 PE=1 SV=2	2	1	4	2	1	2	1
Q64727	Q64727	sp|Q64727	d1465	d1465.a1	d1465.a1.a1	sp|Q64727|VINC_MOUSE Vinculin OS=Mus musculus GN=Vcl PE=1 SV=4	0	0	0	0	0	0	0
Q66GT5	Q66GT5	sp|Q66GT5	d1389	d1389.a1	d1389.a1.a1	sp|Q66GT5|PTPM1_MOUSE Phosphatidylglycerophosphatase and protein-tyrosine phosphatase 1 OS=Mus musculus GN=Ptpmt1 PE=1 SV=1	1	1	1	0	2	2	3
Q68ED2	Q68ED2	sp|Q68ED2	d2416	d2416.a1	d2416.a1.a1	sp|Q68ED2|GRM7_MOUSE Metabotropic glutamate receptor 7 OS=Mus musculus GN=Grm7 PE=1 SV=1	0	0	0	0	0	0	0
Q68FD5	Q68FD5	sp|Q68FD5	a8	a8.a1	a8.a1.a1	sp|Q68FD5|CLH1_MOUSE Clathrin heavy chain 1 OS=Mus musculus GN=Cltc PE=1 SV=3	186	222	236	257	170	176	152
Q68FD9	Q68FD9	sp|Q68FD9	d1062	d1062.a1	d1062.a1.a1	sp|Q68FD9|K1549_MOUSE UPF0606 protein KIAA1549 OS=Mus musculus GN=Kiaa1549 PE=1 SV=3	3	2	3	2	2	2	3
Q68FE6	Q68FE6	sp|Q68FE6	d2379	d2379.a1	d2379.a1.a1	sp|Q68FE6|FA65A_MOUSE Protein FAM65A OS=Mus musculus GN=Fam65a PE=1 SV=2	0	0	2	1	0	0	0
Q68FF6	Q68FF6	sp|Q68FF6	c982	c982.a1	c982.a1.a1	sp|Q68FF6|GIT1_MOUSE ARF GTPase-activating protein GIT1 OS=Mus musculus GN=Git1 PE=1 SV=1	2	2	2	0	0	1	2
Q68FH0	Q68FH0	sp|Q68FH0	c561	c561.a2	c561.a2.a1	sp|Q68FH0-2|PKP4_MOUSE Isoform 2 of Plakophilin-4 OS=Mus musculus GN=Pkp4	2	3	3	4	2	2	1
Q68FL4	Q68FL4	sp|Q68FL4	c122	c122.a2	c122.a2.a1	sp|Q68FL4|SAHH3_MOUSE Putative adenosylhomocysteinase 3 OS=Mus musculus GN=Ahcyl2 PE=1 SV=1	21	18	18	22	14	18	22
Q68FL6	Q68FL6	sp|Q68FL6	d1816	d1816.a1	d1816.a1.a1	sp|Q68FL6|SYMC_MOUSE Methionine--tRNA ligase, cytoplasmic OS=Mus musculus GN=Mars PE=1 SV=1	1	3	2	0	1	1	0
Q68FM6	Q68FM6	sp|Q68FM6	d1693	d1693.a1	d1693.a1.a1	sp|Q68FM6|PPR29_MOUSE Protein phosphatase 1 regulatory subunit 29 OS=Mus musculus GN=Elfn2 PE=1 SV=1	0	0	0	0	0	0	0
Q69Z26	Q69Z26	sp|Q69Z26	d1713	d1713.a1	d1713.a1.a1	sp|Q69Z26-2|CNTN4_MOUSE Isoform 2 of Contactin-4 OS=Mus musculus GN=Cntn4	0	1	0	0	1	0	0
Q69Z98	Q69Z98	sp|Q69Z98	c820	c820.a2	c820.a2.a1	sp|Q69Z98-2|BRSK2_MOUSE Isoform 2 of Serine/threonine-protein kinase BRSK2 OS=Mus musculus GN=Brsk2	2	1	3	0	0	0	0
Q69ZF3	Q69ZF3	sp|Q69ZF3	d2261	d2261.a1	d2261.a1.a1	sp|Q69ZF3|GBA2_MOUSE Non-lysosomal glucosylceramidase OS=Mus musculus GN=Gba2 PE=1 SV=2	0	0	2	1	0	0	0
Q69ZK0	Q69ZK0	sp|Q69ZK0	d2174	d2174.a1	d2174.a1.a1	sp|Q69ZK0|PREX1_MOUSE Phosphatidylinositol 3,4,5-trisphosphate-dependent Rac exchanger 1 protein OS=Mus musculus GN=Prex1 PE=1 SV=2	0	1	0	0	0	0	0
Q69ZK9	Q69ZK9	sp|Q69ZK9	c389	c389.a2	c389.a2.a1	sp|Q69ZK9|NLGN2_MOUSE Neuroligin-2 OS=Mus musculus GN=Nlgn2 PE=1 SV=2	3	5	4	3	3	4	4
Q69ZP3	Q69ZP3	sp|Q69ZP3	d2074	d2074.a1	d2074.a1.a1	sp|Q69ZP3-2|PNKD_MOUSE Isoform 2 of Probable hydrolase PNKD OS=Mus musculus GN=Pnkd	0	0	0	0	0	0	1
Q69ZU6	Q69ZU6	sp|Q69ZU6	d1835	d1835.a1	d1835.a1.a1	sp|Q69ZU6|THS7A_MOUSE Thrombospondin type-1 domain-containing protein 7A OS=Mus musculus GN=Thsd7a PE=1 SV=2	1	1	0	1	0	0	1
Q69ZW3	Q69ZW3	sp|Q69ZW3	d2151	d2151.a1	d2151.a1.a1	sp|Q69ZW3-2|EHBP1_MOUSE Isoform 2 of EH domain-binding protein 1 OS=Mus musculus GN=Ehbp1	0	0	0	0	0	0	0
Q6A065	Q6A065	sp|Q6A065	d1006	d1006.a1	d1006.a1.a1	sp|Q6A065|CE170_MOUSE Centrosomal protein of 170 kDa OS=Mus musculus GN=Cep170 PE=1 SV=2	0	0	0	0	0	0	0
Q6A0A9	Q6A0A9	sp|Q6A0A9	d1715	d1715.a2	d1715.a2.a1	sp|Q6A0A9|F120A_MOUSE Constitutive coactivator of PPAR-gamma-like protein 1 OS=Mus musculus GN=FAM120A PE=1 SV=2	0	0	0	0	0	0	0
Q6DFV3	Q6DFV3	sp|Q6DFV3	d2101	d2101.a1	d2101.a1.a1	sp|Q6DFV3|RHG21_MOUSE Rho GTPase-activating protein 21 OS=Mus musculus GN=Arhgap21 PE=1 SV=1	0	0	0	0	0	0	0
Q6DFY8	Q6DFY8	sp|Q6DFY8	c898	c898.a3	c898.a3.a1	sp|Q6DFY8|BRNP2_MOUSE BMP/retinoic acid-inducible neural-specific protein 2 OS=Mus musculus GN=Brinp2 PE=1 SV=1	2	1	0	0	0	0	0
Q6GQS1	Q6GQS1	sp|Q6GQS1	c316	c316.a1	c316.a1.a1	sp|Q6GQS1|SCMC3_MOUSE Calcium-binding mitochondrial carrier protein SCaMC-3 OS=Mus musculus GN=Slc25a23 PE=1 SV=1	7	8	8	8	4	7	7
Q6GQT9	Q6GQT9	sp|Q6GQT9	c714	c714.a1	c714.a1.a1	sp|Q6GQT9|NOMO1_MOUSE Nodal modulator 1 OS=Mus musculus GN=Nomo1 PE=1 SV=1	1	4	8	7	3	2	5
Q6GYP7	Q6GYP7	sp|Q6GYP7	d1009	d1009.a1	d1009.a1.a1	sp|Q6GYP7-2|RGPA1_MOUSE Isoform 2 of Ral GTPase-activating protein subunit alpha-1 OS=Mus musculus GN=Ralgapa1	6	7	4	2	1	1	5
Q6I6G8	Q6I6G8	sp|Q6I6G8	d1756	d1756.a1	d1756.a1.a1	sp|Q6I6G8|HECW2_MOUSE E3 ubiquitin-protein ligase HECW2 OS=Mus musculus GN=Hecw2 PE=1 SV=1	1	1	0	1	0	1	1
Q6IRU5	Q6IRU5	sp|Q6IRU5	c495	c495.a1	c495.a1.a1	sp|Q6IRU5|CLCB_MOUSE Clathrin light chain B OS=Mus musculus GN=Cltb PE=1 SV=1	2	2	3	1	1	5	1
Q6KAR6	Q6KAR6	sp|Q6KAR6	d1771	d1771.a1	d1771.a1.a1	sp|Q6KAR6|EXOC3_MOUSE Exocyst complex component 3 OS=Mus musculus GN=Exoc3 PE=1 SV=2	0	0	0	1	0	0	1
Q6NS52	Q6NS52	sp|Q6NS52	d1436	d1436.a1	d1436.a1.a1	sp|Q6NS52-2|DGKB_MOUSE Isoform 2 of Diacylglycerol kinase beta OS=Mus musculus GN=Dgkb	2	3	1	1	0	2	3
Q6NS60	Q6NS60	sp|Q6NS60	d1113	d1113.a1	d1113.a1.a1	sp|Q6NS60|FBX41_MOUSE F-box only protein 41 OS=Mus musculus GN=Fbxo41 PE=1 SV=3	1	5	1	4	2	2	2
Q6NS82	Q6NS82	sp|Q6NS82	d2049	d2049.a1	d2049.a1.a1	sp|Q6NS82-3|F134A_MOUSE Isoform 3 of Protein FAM134A OS=Mus musculus GN=Fam134a	3	0	0	0	1	1	1
Q6NVE8	Q6NVE8	sp|Q6NVE8	d2247	d2247.a1	d2247.a1.a1	sp|Q6NVE8-2|WDR44_MOUSE Isoform 2 of WD repeat-containing protein 44 OS=Mus musculus GN=Wdr44	0	0	0	0	0	0	2
Q6NVE9	Q6NVE9	sp|Q6NVE9	d1838	d1838.a1	d1838.a1.a1	sp|Q6NVE9|PPTC7_MOUSE Protein phosphatase PTC7 homolog OS=Mus musculus GN=Pptc7 PE=1 SV=1	2	3	0	1	0	2	0
Q6NVF0	Q6NVF0	sp|Q6NVF0	d1614	d1614.a1	d1614.a1.a1	sp|Q6NVF0|OCRL_MOUSE Inositol polyphosphate 5-phosphatase OCRL-1 OS=Mus musculus GN=Ocrl PE=1 SV=1	0	0	7	4	0	1	1
Q6NVG1	Q6NVG1	sp|Q6NVG1	d2127	d2127.a1	d2127.a1.a1	sp|Q6NVG1|LPCT4_MOUSE Lysophospholipid acyltransferase LPCAT4 OS=Mus musculus GN=Lpcat4 PE=1 SV=1	1	0	0	0	0	2	3
Q6NXK7	Q6NXK7	sp|Q6NXK7	c131	c131.a2	c131.a2.a1	sp|Q6NXK7|DPP10_MOUSE Inactive dipeptidyl peptidase 10 OS=Mus musculus GN=Dpp10 PE=1 SV=1	6	10	12	6	3	5	9
Q6NXK8	Q6NXK8	sp|Q6NXK8	d1925	d1925.a1	d1925.a1.a1	sp|Q6NXK8|ASIC1_MOUSE Acid-sensing ion channel 1 OS=Mus musculus GN=Asic1 PE=1 SV=1	2	0	1	0	1	1	2
Q6NZJ6	Q6NZJ6	sp|Q6NZJ6	d1214	d1214.a1	d1214.a1.a1	sp|Q6NZJ6-2|IF4G1_MOUSE Isoform 2 of Eukaryotic translation initiation factor 4 gamma 1 OS=Mus musculus GN=Eif4g1	3	1	1	1	1	2	2
Q6NZL0	Q6NZL0	sp|Q6NZL0	c963	c963.a1	c963.a1.a1	sp|Q6NZL0|SOGA3_MOUSE Protein SOGA3 OS=Mus musculus GN=Soga3 PE=1 SV=2	3	5	2	1	1	0	0
Q6P069	Q6P069	sp|Q6P069	d1679	d1679.a1	d1679.a1.a1	sp|Q6P069-2|SORCN_MOUSE Isoform 2 of Sorcin OS=Mus musculus GN=Sri	0	0	0	0	1	0	2
Q6P1B1	Q6P1B1	sp|Q6P1B1	d1423	d1423.a1	d1423.a1.a1	sp|Q6P1B1|XPP1_MOUSE Xaa-Pro aminopeptidase 1 OS=Mus musculus GN=Xpnpep1 PE=1 SV=1	1	3	3	2	1	2	2
Q6P1F6	Q6P1F6	sp|Q6P1F6	c482	c482.a1	c482.a1.a1	sp|Q6P1F6|2ABA_MOUSE Serine/threonine-protein phosphatase 2A 55 kDa regulatory subunit B alpha isoform OS=Mus musculus GN=Ppp2r2a PE=1 SV=1	5	5	7	9	5	7	6
Q6P3A8	Q6P3A8	sp|Q6P3A8	d1140	d1140.a1	d1140.a1.a1	sp|Q6P3A8-2|ODBB_MOUSE Isoform 2 of 2-oxoisovalerate dehydrogenase subunit beta, mitochondrial OS=Mus musculus GN=Bckdhb	2	4	4	3	3	5	1
Q6P3D0	Q6P3D0	sp|Q6P3D0	d2368	d2368.a1	d2368.a1.a1	sp|Q6P3D0|NUD16_MOUSE U8 snoRNA-decapping enzyme OS=Mus musculus GN=Nudt16 PE=1 SV=1	0	0	0	0	0	0	0
Q6P4S6	Q6P4S6	sp|Q6P4S6	d1340	d1340.a1	d1340.a1.a1	sp|Q6P4S6|SIK3_MOUSE Serine/threonine-protein kinase SIK3 OS=Mus musculus GN=Sik3 PE=1 SV=3	2	3	3	4	1	3	1
Q6P4T2	Q6P4T2	sp|Q6P4T2	d2010	d2010.a1	d2010.a1.a1	sp|Q6P4T2|U520_MOUSE U5 small nuclear ribonucleoprotein 200 kDa helicase OS=Mus musculus GN=Snrnp200 PE=1 SV=1	0	1	0	2	1	1	0
Q6P5E4	Q6P5E4	sp|Q6P5E4	c812	c812.a1	c812.a1.a1	sp|Q6P5E4|UGGG1_MOUSE UDP-glucose:glycoprotein glucosyltransferase 1 OS=Mus musculus GN=Uggt1 PE=1 SV=4	2	3	9	3	3	1	4
Q6P5F7	Q6P5F7	sp|Q6P5F7	d1796	d1796.a1	d1796.a1.a1	sp|Q6P5F7|TTYH3_MOUSE Protein tweety homolog 3 OS=Mus musculus GN=Ttyh3 PE=1 SV=1	0	0	2	0	0	0	0
Q6P5F9	Q6P5F9	sp|Q6P5F9	c886	c886.a1	c886.a1.a1	sp|Q6P5F9|XPO1_MOUSE Exportin-1 OS=Mus musculus GN=Xpo1 PE=1 SV=1	3	4	6	7	2	2	1
Q6P5U7	Q6P5U7	sp|Q6P5U7	d1764	d1764.a1	d1764.a1.a1	sp|Q6P5U7|NWD2_MOUSE NACHT and WD repeat domain-containing protein 2 OS=Mus musculus GN=Nwd2 PE=1 SV=2	1	3	2	0	1	0	0
Q6P8X1	Q6P8X1	sp|Q6P8X1	d1526	d1526.a1	d1526.a1.a1	sp|Q6P8X1|SNX6_MOUSE Sorting nexin-6 OS=Mus musculus GN=Snx6 PE=1 SV=2	1	3	0	2	0	1	0
Q6P9K8	Q6P9K8	sp|Q6P9K8	c429	c429.a1	c429.a1.a1	sp|Q6P9K8-2|CSKI1_MOUSE Isoform 2 of Caskin-1 OS=Mus musculus GN=Caskin1	1	3	3	4	2	1	3
Q6P9K9	Q6P9K9	sp|Q6P9K9	c169	c169.a2	c169.a2.a1	sp|Q6P9K9|NRX3A_MOUSE Neurexin-3 OS=Mus musculus GN=Nrxn3 PE=1 SV=2	1	4	6	11	4	5	8
Q6P9R2	Q6P9R2	sp|Q6P9R2	d1908	d1908.a1	d1908.a1.a1	sp|Q6P9R2|OXSR1_MOUSE Serine/threonine-protein kinase OSR1 OS=Mus musculus GN=Oxsr1 PE=1 SV=1	0	0	1	1	1	2	2
Q6PA06	Q6PA06	sp|Q6PA06	c203	c203.a2	c203.a2.a1	sp|Q6PA06|ATLA2_MOUSE Atlastin-2 OS=Mus musculus GN=Atl2 PE=1 SV=1	3	3	4	3	1	6	3
Q6PAK3	Q6PAK3	sp|Q6PAK3	c871	c871.a2	c871.a2.a1	sp|Q6PAK3|ANM8_MOUSE Protein arginine N-methyltransferase 8 OS=Mus musculus GN=Prmt8 PE=1 SV=2	1	1	2	2	1	3	3
Q6PAR5	Q6PAR5	sp|Q6PAR5	d1968	d1968.a1	d1968.a1.a1	sp|Q6PAR5-2|GAPD1_MOUSE Isoform 2 of GTPase-activating protein and VPS9 domain-containing protein 1 OS=Mus musculus GN=Gapvd1	0	1	0	0	0	0	1
Q6PB44	Q6PB44	sp|Q6PB44	d1840	d1840.a1	d1840.a1.a1	sp|Q6PB44-2|PTN23_MOUSE Isoform 2 of Tyrosine-protein phosphatase non-receptor type 23 OS=Mus musculus GN=Ptpn23	0	0	1	1	0	0	1
Q6PB66	Q6PB66	sp|Q6PB66	c193	c193.a1	c193.a1.a1	sp|Q6PB66|LPPRC_MOUSE Leucine-rich PPR motif-containing protein, mitochondrial OS=Mus musculus GN=Lrpprc PE=1 SV=2	7	19	19	18	11	6	13
Q6PB93	Q6PB93	sp|Q6PB93	d2387	d2387.a1	d2387.a1.a1	sp|Q6PB93-2|GALT2_MOUSE Isoform 2 of Polypeptide N-acetylgalactosaminyltransferase 2 OS=Mus musculus GN=Galnt2	0	0	2	0	0	0	1
Q6PCP5	Q6PCP5	sp|Q6PCP5	c904	c904.a1	c904.a1.a1	sp|Q6PCP5|MFF_MOUSE Mitochondrial fission factor OS=Mus musculus GN=Mff PE=1 SV=1	1	1	2	0	1	4	2
Q6PCX7	Q6PCX7	sp|Q6PCX7	d1388	d1388.a1	d1388.a1.a1	sp|Q6PCX7-2|RGMA_MOUSE Isoform 2 of Repulsive guidance molecule A OS=Mus musculus GN=Rgma	2	1	2	1	1	3	1
Q6PD03	Q6PD03	sp|Q6PD03	d1412	d1412.a1	d1412.a1.a1	sp|Q6PD03|2A5A_MOUSE Serine/threonine-protein phosphatase 2A 56 kDa regulatory subunit alpha isoform OS=Mus musculus GN=Ppp2r5a PE=1 SV=1	2	3	3	1	2	2	2
Q6PD26	Q6PD26	sp|Q6PD26	d1726	d1726.a1	d1726.a1.a1	sp|Q6PD26|PIGS_MOUSE GPI transamidase component PIG-S OS=Mus musculus GN=Pigs PE=1 SV=3	1	1	4	0	0	1	1
Q6PDG5	Q6PDG5	sp|Q6PDG5	d1647	d1647.a1	d1647.a1.a1	sp|Q6PDG5-2|SMRC2_MOUSE Isoform 2 of SWI/SNF complex subunit SMARCC2 OS=Mus musculus GN=Smarcc2	0	0	1	1	1	0	0
Q6PDI5	Q6PDI5	sp|Q6PDI5	d1588	d1588.a1	d1588.a1.a1	sp|Q6PDI5-2|ECM29_MOUSE Isoform 2 of Proteasome-associated protein ECM29 homolog OS=Mus musculus GN=Ecm29	2	1	2	1	1	1	2
Q6PDL0	Q6PDL0	sp|Q6PDL0	c506	c506.a2	c506.a2.a1	sp|Q6PDL0|DC1L2_MOUSE Cytoplasmic dynein 1 light intermediate chain 2 OS=Mus musculus GN=Dync1li2 PE=1 SV=2	2	1	1	4	3	3	1
Q6PDM2	Q6PDM2	sp|Q6PDM2	c966	c966.a1	c966.a1.a1	sp|Q6PDM2|SRSF1_MOUSE Serine/arginine-rich splicing factor 1 OS=Mus musculus GN=Srsf1 PE=1 SV=3	3	1	2	3	2	4	1
Q6PDQ2	Q6PDQ2	sp|Q6PDQ2	d2126	d2126.a1	d2126.a1.a1	sp|Q6PDQ2|CHD4_MOUSE Chromodomain-helicase-DNA-binding protein 4 OS=Mus musculus GN=Chd4 PE=1 SV=1	0	0	0	2	1	2	0
Q6PDS3	Q6PDS3	sp|Q6PDS3	c668	c668.a1	c668.a1.a1	sp|Q6PDS3-3|SARM1_MOUSE Isoform 3 of Sterile alpha and TIR motif-containing protein 1 OS=Mus musculus GN=Sarm1	7	7	8	5	0	6	12
Q6PE13	Q6PE13	sp|Q6PE13	d1362	d1362.a1	d1362.a1.a1	sp|Q6PE13|PRRT3_MOUSE Proline-rich transmembrane protein 3 OS=Mus musculus GN=Prrt3 PE=1 SV=1	2	3	1	2	1	2	2
Q6PE15	Q6PE15	sp|Q6PE15	d1540	d1540.a1	d1540.a1.a1	sp|Q6PE15-2|ABHDA_MOUSE Isoform 2 of Mycophenolic acid acyl-glucuronide esterase, mitochondrial OS=Mus musculus GN=Abhd10	3	1	0	0	0	0	2
Q6PEB6	Q6PEB6	sp|Q6PEB6	d1339	d1339.a1	d1339.a1.a1	sp|Q6PEB6|PHOCN_MOUSE MOB-like protein phocein OS=Mus musculus GN=Mob4 PE=1 SV=1	1	2	3	1	2	0	2
Q6PER3	Q6PER3	sp|Q6PER3	c160	c160.a1	c160.a1.a1	sp|Q6PER3|MARE3_MOUSE Microtubule-associated protein RP/EB family member 3 OS=Mus musculus GN=Mapre3 PE=1 SV=1	7	9	11	10	6	13	3
Q6PFD5	Q6PFD5	sp|Q6PFD5	d1578	d1578.a1	d1578.a1.a1	sp|Q6PFD5|DLGP3_MOUSE Disks large-associated protein 3 OS=Mus musculus GN=Dlgap3 PE=1 SV=1	0	0	1	0	0	1	0
Q6PFR5	Q6PFR5	sp|Q6PFR5	d1776	d1776.a1	d1776.a1.a1	sp|Q6PFR5|TRA2A_MOUSE Transformer-2 protein homolog alpha OS=Mus musculus GN=Tra2a PE=1 SV=1	1	1	2	2	0	2	0
Q6PGB6	Q6PGB6	sp|Q6PGB6	d2206	d2206.a1	d2206.a1.a1	sp|Q6PGB6-2|NAA50_MOUSE Isoform 2 of N-alpha-acetyltransferase 50 OS=Mus musculus GN=Naa50	0	1	1	0	0	0	2
Q6PGC1	Q6PGC1	sp|Q6PGC1	d2311	d2311.a1	d2311.a1.a1	sp|Q6PGC1|DHX29_MOUSE ATP-dependent RNA helicase Dhx29 OS=Mus musculus GN=Dhx29 PE=1 SV=1	0	1	2	1	0	0	0
Q6PGF2	Q6PGF2	sp|Q6PGF2	d1955	d1955.a1	d1955.a1.a1	sp|Q6PGF2|MORN4_MOUSE MORN repeat-containing protein 4 OS=Mus musculus GN=Morn4 PE=2 SV=1	1	0	0	1	0	1	1
Q6PGF7	Q6PGF7	sp|Q6PGF7	d1942	d1942.a1	d1942.a1.a1	sp|Q6PGF7|EXOC8_MOUSE Exocyst complex component 8 OS=Mus musculus GN=Exoc8 PE=1 SV=1	0	0	1	0	0	0	0
Q6PGN3	Q6PGN3	sp|Q6PGN3	c128	c128.a2	c128.a2.a1	sp|Q6PGN3-3|DCLK2_MOUSE Isoform 3 of Serine/threonine-protein kinase DCLK2 OS=Mus musculus GN=Dclk2	6	8	7	5	3	3	3
Q6PH08	Q6PH08	sp|Q6PH08	c598	c598.a1	c598.a1.a1	sp|Q6PH08|ERC2_MOUSE ERC protein 2 OS=Mus musculus GN=Erc2 PE=1 SV=2	0	1	0	0	0	0	0
Q6PHN9	Q6PHN9	sp|Q6PHN9	a3	a3.a8	a3.a8.a1	sp|Q6PHN9|RAB35_MOUSE Ras-related protein Rab-35 OS=Mus musculus GN=Rab35 PE=1 SV=1	18	18	22	25	26	31	15
Q6PHS9	Q6PHS9	sp|Q6PHS9	d1619	d1619.a1	d1619.a1.a1	sp|Q6PHS9-2|CA2D2_MOUSE Isoform 2 of Voltage-dependent calcium channel subunit alpha-2/delta-2 OS=Mus musculus GN=Cacna2d2	0	1	0	0	0	0	1
Q6PHU5	Q6PHU5	sp|Q6PHU5	d1575	d1575.a1	d1575.a1.a1	sp|Q6PHU5-2|SORT_MOUSE Isoform 2 of Sortilin OS=Mus musculus GN=Sort1	2	0	1	1	1	2	0
Q6PHZ2	Q6PHZ2	sp|Q6PHZ2	b14	b14.a4	b14.a4.a1	sp|Q6PHZ2-5|KCC2D_MOUSE Isoform 4 of Calcium/calmodulin-dependent protein kinase type II subunit delta OS=Mus musculus GN=Camk2d	31	37	35	37	29	33	38
Q6PHZ8	Q6PHZ8	sp|Q6PHZ8	d1364	d1364.a1	d1364.a1.a1	sp|Q6PHZ8|KCIP4_MOUSE Kv channel-interacting protein 4 OS=Mus musculus GN=Kcnip4 PE=1 SV=1	2	5	0	1	0	1	3
Q6PIC6	Q6PIC6	sp|Q6PIC6	a1	a1.a1	a1.a1.a1	sp|Q6PIC6|AT1A3_MOUSE Sodium/potassium-transporting ATPase subunit alpha-3 OS=Mus musculus GN=Atp1a3 PE=1 SV=1	397	469	452	444	368	424	390
Q6PIE5	Q6PIE5	sp|Q6PIE5	a1	a1.a2	a1.a2.a1	sp|Q6PIE5|AT1A2_MOUSE Sodium/potassium-transporting ATPase subunit alpha-2 OS=Mus musculus GN=Atp1a2 PE=1 SV=1	290	344	320	339	267	281	280
Q6QD59	Q6QD59	sp|Q6QD59	d2352	d2352.a1	d2352.a1.a1	sp|Q6QD59|SEC20_MOUSE Vesicle transport protein SEC20 OS=Mus musculus GN=Bnip1 PE=1 SV=1	0	0	0	0	0	0	0
Q6R0H7	Q6R0H7	sp|Q6R0H7	b10	b10.a5	b10.a5.a1	sp|Q6R0H7|GNAS1_MOUSE Guanine nucleotide-binding protein G(s) subunit alpha isoforms XLas OS=Mus musculus GN=Gnas PE=1 SV=1	23	21	17	20	15	21	19
Q6R891	Q6R891	sp|Q6R891	b85	b85.a2	b85.a2.a1	sp|Q6R891|NEB2_MOUSE Neurabin-2 OS=Mus musculus GN=Ppp1r9b PE=1 SV=1	0	1	1	0	2	1	1
Q6TEK5	Q6TEK5	sp|Q6TEK5	d1735	d1735.a1	d1735.a1.a1	sp|Q6TEK5|VKORL_MOUSE Vitamin K epoxide reductase complex subunit 1-like protein 1 OS=Mus musculus GN=Vkorc1l1 PE=1 SV=1	1	2	1	1	2	1	1
Q6URW6	Q6URW6	sp|Q6URW6	b65	b65.a3	b65.a3.a1	sp|Q6URW6-2|MYH14_MOUSE Isoform 2 of Myosin-14 OS=Mus musculus GN=Myh14	5	4	8	7	4	5	6
Q6V4S5	Q6V4S5	sp|Q6V4S5	d1474	d1474.a1	d1474.a1.a1	sp|Q6V4S5|SDK2_MOUSE Protein sidekick-2 OS=Mus musculus GN=Sdk2 PE=1 SV=1	0	4	1	2	0	1	2
Q6VNB8	Q6VNB8	sp|Q6VNB8	d1971	d1971.a1	d1971.a1.a1	sp|Q6VNB8|WDFY3_MOUSE WD repeat and FYVE domain-containing protein 3 OS=Mus musculus GN=Wdfy3 PE=1 SV=1	0	0	0	1	0	0	0
Q6VNS1	Q6VNS1	sp|Q6VNS1	d1000	d1000.a2	d1000.a2.a1	sp|Q6VNS1|NTRK3_MOUSE NT-3 growth factor receptor OS=Mus musculus GN=Ntrk3 PE=1 SV=1	0	1	0	0	0	0	0
Q6WVG3	Q6WVG3	sp|Q6WVG3	c237	c237.a1	c237.a1.a1	sp|Q6WVG3|KCD12_MOUSE BTB/POZ domain-containing protein KCTD12 OS=Mus musculus GN=Kctd12 PE=1 SV=1	9	6	11	7	10	14	13
Q6X893	Q6X893	sp|Q6X893	d1174	d1174.a1	d1174.a1.a1	sp|Q6X893-2|CTL1_MOUSE Isoform 2 of Choline transporter-like protein 1 OS=Mus musculus GN=Slc44a1	2	3	3	9	5	4	0
Q6ZPE2	Q6ZPE2	sp|Q6ZPE2	c425	c425.a1	c425.a1.a1	sp|Q6ZPE2-2|MTMR5_MOUSE Isoform 2 of Myotubularin-related protein 5 OS=Mus musculus GN=Sbf1	8	9	12	9	4	4	9
Q6ZPF3	Q6ZPF3	sp|Q6ZPF3	d2350	d2350.a1	d2350.a1.a1	sp|Q6ZPF3-2|TIAM2_MOUSE Isoform 2 of T-lymphoma invasion and metastasis-inducing protein 2 OS=Mus musculus GN=Tiam2	0	0	0	0	0	2	0
Q6ZPJ3	Q6ZPJ3	sp|Q6ZPJ3	c762	c762.a1	c762.a1.a1	sp|Q6ZPJ3|UBE2O_MOUSE (E3-independent) E2 ubiquitin-conjugating enzyme UBE2O OS=Mus musculus GN=Ube2o PE=1 SV=3	6	3	2	4	2	2	4
Q6ZPQ6	Q6ZPQ6	sp|Q6ZPQ6	c655	c655.a2	c655.a2.a1	sp|Q6ZPQ6-2|PITM2_MOUSE Isoform 2 of Membrane-associated phosphatidylinositol transfer protein 2 OS=Mus musculus GN=Pitpnm2	1	1	1	1	1	4	3
Q6ZPU9	Q6ZPU9	sp|Q6ZPU9	d2180	d2180.a1	d2180.a1.a1	sp|Q6ZPU9|KBP_MOUSE KIF1-binding protein OS=Mus musculus GN=Kif1bp PE=1 SV=2	2	0	1	0	0	0	0
Q6ZQ08	Q6ZQ08	sp|Q6ZQ08	d1074	d1074.a1	d1074.a1.a1	sp|Q6ZQ08-2|CNOT1_MOUSE Isoform 2 of CCR4-NOT transcription complex subunit 1 OS=Mus musculus GN=Cnot1	3	2	6	5	2	3	3
Q6ZQ18	Q6ZQ18	sp|Q6ZQ18	c840	c840.a1	c840.a1.a1	sp|Q6ZQ18|EFR3B_MOUSE Protein EFR3 homolog B OS=Mus musculus GN=Efr3b PE=1 SV=2	4	5	8	5	2	4	1
Q6ZQ29	Q6ZQ29	sp|Q6ZQ29	d1655	d1655.a2	d1655.a2.a1	sp|Q6ZQ29-2|TAOK2_MOUSE Isoform 2 of Serine/threonine-protein kinase TAO2 OS=Mus musculus GN=Taok2	0	0	0	0	0	0	0
Q6ZQ38	Q6ZQ38	sp|Q6ZQ38	c180	c180.a1	c180.a1.a1	sp|Q6ZQ38|CAND1_MOUSE Cullin-associated NEDD8-dissociated protein 1 OS=Mus musculus GN=Cand1 PE=1 SV=2	17	15	24	25	14	12	13
Q6ZQ58	Q6ZQ58	sp|Q6ZQ58	d2036	d2036.a1	d2036.a1.a1	sp|Q6ZQ58|LARP1_MOUSE La-related protein 1 OS=Mus musculus GN=Larp1 PE=1 SV=3	0	1	1	0	0	0	3
Q6ZQ82	Q6ZQ82	sp|Q6ZQ82	d1431	d1431.a1	d1431.a1.a1	sp|Q6ZQ82|RHG26_MOUSE Rho GTPase-activating protein 26 OS=Mus musculus GN=Arhgap26 PE=1 SV=3	1	2	2	2	0	2	0
Q6ZQI3	Q6ZQI3	sp|Q6ZQI3	c780	c780.a1	c780.a1.a1	sp|Q6ZQI3|MLEC_MOUSE Malectin OS=Mus musculus GN=Mlec PE=1 SV=2	4	3	4	4	4	6	4
Q6ZQK5	Q6ZQK5	sp|Q6ZQK5	c128	c128.a4	c128.a4.a1	sp|Q6ZQK5|ACAP2_MOUSE Arf-GAP with coiled-coil, ANK repeat and PH domain-containing protein 2 OS=Mus musculus GN=Acap2 PE=1 SV=2	1	0	0	0	0	0	0
Q6ZWM4	Q6ZWM4	sp|Q6ZWM4	d2185	d2185.a1	d2185.a1.a1	sp|Q6ZWM4|LSM8_MOUSE U6 snRNA-associated Sm-like protein LSm8 OS=Mus musculus GN=Lsm8 PE=1 SV=3	0	0	0	0	0	0	0
Q6ZWN5	Q6ZWN5	sp|Q6ZWN5	c516	c516.a1	c516.a1.a1	sp|Q6ZWN5|RS9_MOUSE 40S ribosomal protein S9 OS=Mus musculus GN=Rps9 PE=1 SV=3	5	6	10	6	5	9	4
Q6ZWR6	Q6ZWR6	sp|Q6ZWR6	d1531	d1531.a1	d1531.a1.a1	sp|Q6ZWR6-4|SYNE1_MOUSE Isoform 4 of Nesprin-1 OS=Mus musculus GN=Syne1	0	0	1	1	0	0	0
Q6ZWU9	Q6ZWU9	sp|Q6ZWU9	d1228	d1228.a1	d1228.a1.a1	sp|Q6ZWU9|RS27_MOUSE 40S ribosomal protein S27 OS=Mus musculus GN=Rps27 PE=1 SV=3	2	2	2	1	1	2	1
Q6ZWV3	Q6ZWV3	sp|Q6ZWV3	c802	c802.a1	c802.a1.a1	sp|Q6ZWV3|RL10_MOUSE 60S ribosomal protein L10 OS=Mus musculus GN=Rpl10 PE=1 SV=3	3	4	3	1	3	3	2
Q6ZWV7	Q6ZWV7	sp|Q6ZWV7	d1055	d1055.a1	d1055.a1.a1	sp|Q6ZWV7|RL35_MOUSE 60S ribosomal protein L35 OS=Mus musculus GN=Rpl35 PE=1 SV=1	1	2	2	2	3	4	2
Q6ZWX6	Q6ZWX6	sp|Q6ZWX6	d1080	d1080.a1	d1080.a1.a1	sp|Q6ZWX6|IF2A_MOUSE Eukaryotic translation initiation factor 2 subunit 1 OS=Mus musculus GN=Eif2s1 PE=1 SV=3	3	0	2	3	1	4	2
Q71LX4	Q71LX4	sp|Q71LX4	c284	c284.a1	c284.a1.a1	sp|Q71LX4|TLN2_MOUSE Talin-2 OS=Mus musculus GN=Tln2 PE=1 SV=3	7	4	7	8	4	3	7
Q71M36	Q71M36	sp|Q71M36	d1084	d1084.a1	d1084.a1.a1	sp|Q71M36-2|CSPG5_MOUSE Isoform 2 of Chondroitin sulfate proteoglycan 5 OS=Mus musculus GN=Cspg5	0	0	0	0	0	0	0
Q76MZ3	Q76MZ3	sp|Q76MZ3	c165	c165.a1	c165.a1.a1	sp|Q76MZ3|2AAA_MOUSE Serine/threonine-protein phosphatase 2A 65 kDa regulatory subunit A alpha isoform OS=Mus musculus GN=Ppp2r1a PE=1 SV=3	22	18	26	24	15	23	24
Q78IK2	Q78IK2	sp|Q78IK2	c294	c294.a1	c294.a1.a1	sp|Q78IK2|USMG5_MOUSE Up-regulated during skeletal muscle growth protein 5 OS=Mus musculus GN=Usmg5 PE=1 SV=1	10	11	13	13	10	8	13
Q78IK4	Q78IK4	sp|Q78IK4	d1271	d1271.a1	d1271.a1.a1	sp|Q78IK4|MIC27_MOUSE MICOS complex subunit Mic27 OS=Mus musculus GN=Apool PE=1 SV=1	2	2	2	0	0	3	2
Q78JE5	Q78JE5	sp|Q78JE5	d2163	d2163.a1	d2163.a1.a1	sp|Q78JE5|FBX22_MOUSE F-box only protein 22 OS=Mus musculus GN=Fbxo22 PE=1 SV=2	1	0	1	0	0	2	1
Q78KK3	Q78KK3	sp|Q78KK3	d2418	d2418.a1	d2418.a1.a1	sp|Q78KK3|S22AI_MOUSE Solute carrier family 22 member 18 OS=Mus musculus GN=Slc22a18 PE=1 SV=2	0	0	0	0	0	0	0
Q78PY7	Q78PY7	sp|Q78PY7	c379	c379.a1	c379.a1.a1	sp|Q78PY7|SND1_MOUSE Staphylococcal nuclease domain-containing protein 1 OS=Mus musculus GN=Snd1 PE=1 SV=1	6	12	19	7	2	2	7
Q78T54	Q78T54	sp|Q78T54	d1187	d1187.a1	d1187.a1.a1	sp|Q78T54|VMA21_MOUSE Vacuolar ATPase assembly integral membrane protein Vma21 OS=Mus musculus GN=Vma21 PE=1 SV=1	1	1	2	2	4	3	3
Q78ZA7	Q78ZA7	sp|Q78ZA7	d1171	d1171.a2	d1171.a2.a1	sp|Q78ZA7|NP1L4_MOUSE Nucleosome assembly protein 1-like 4 OS=Mus musculus GN=Nap1l4 PE=1 SV=1	0	0	0	2	0	0	1
Q791T5	Q791T5	sp|Q791T5	c255	c255.a1	c255.a1.a1	sp|Q791T5|MTCH1_MOUSE Mitochondrial carrier homolog 1 OS=Mus musculus GN=Mtch1 PE=1 SV=1	15	13	15	17	12	21	14
Q791V5	Q791V5	sp|Q791V5	c168	c168.a1	c168.a1.a1	sp|Q791V5|MTCH2_MOUSE Mitochondrial carrier homolog 2 OS=Mus musculus GN=Mtch2 PE=1 SV=1	20	22	30	22	20	30	14
Q7M6Y3	Q7M6Y3	sp|Q7M6Y3	c116	c116.a2	c116.a2.a1	sp|Q7M6Y3-5|PICAL_MOUSE Isoform 5 of Phosphatidylinositol-binding clathrin assembly protein OS=Mus musculus GN=Picalm	13	11	15	10	5	6	5
Q7M6Z0	Q7M6Z0	sp|Q7M6Z0	d2204	d2204.a1	d2204.a1.a1	sp|Q7M6Z0|R4RL2_MOUSE Reticulon-4 receptor-like 2 OS=Mus musculus GN=Rtn4rl2 PE=2 SV=1	1	0	0	0	0	0	0
Q7M759	Q7M759	sp|Q7M759	d1346	d1346.a1	d1346.a1.a1	sp|Q7M759|AB17B_MOUSE Alpha/beta hydrolase domain-containing protein 17B OS=Mus musculus GN=Abhd17b PE=1 SV=1	3	3	2	2	0	3	1
Q7TMB8	Q7TMB8	sp|Q7TMB8	b88	b88.a2	b88.a2.a1	sp|Q7TMB8|CYFP1_MOUSE Cytoplasmic FMR1-interacting protein 1 OS=Mus musculus GN=Cyfip1 PE=1 SV=1	21	23	23	32	21	21	19
Q7TME0	Q7TME0	sp|Q7TME0	d1143	d1143.a1	d1143.a1.a1	sp|Q7TME0|LPPR4_MOUSE Lipid phosphate phosphatase-related protein type 4 OS=Mus musculus GN=Lppr4 PE=1 SV=2	0	4	0	0	0	0	0
Q7TMF3	Q7TMF3	sp|Q7TMF3	c240	c240.a1	c240.a1.a1	sp|Q7TMF3|NDUAC_MOUSE NADH dehydrogenase [ubiquinone] 1 alpha subcomplex subunit 12 OS=Mus musculus GN=Ndufa12 PE=1 SV=2	14	9	16	9	13	15	12
Q7TMK9	Q7TMK9	sp|Q7TMK9	c758	c758.a1	c758.a1.a1	sp|Q7TMK9-2|HNRPQ_MOUSE Isoform 2 of Heterogeneous nuclear ribonucleoprotein Q OS=Mus musculus GN=Syncrip	5	6	4	3	3	0	8
Q7TMM9	Q7TMM9	sp|Q7TMM9	a4	a4.a1	a4.a1.a1	sp|Q7TMM9|TBB2A_MOUSE Tubulin beta-2A chain OS=Mus musculus GN=Tubb2a PE=1 SV=1	188	235	239	222	139	205	191
Q7TMY8	Q7TMY8	sp|Q7TMY8	d1283	d1283.a1	d1283.a1.a1	sp|Q7TMY8-3|HUWE1_MOUSE Isoform 3 of E3 ubiquitin-protein ligase HUWE1 OS=Mus musculus GN=Huwe1	0	0	0	1	1	1	0
Q7TNF0	Q7TNF0	sp|Q7TNF0	d1824	d1824.a1	d1824.a1.a1	sp|Q7TNF0|DOC2A_MOUSE Double C2-like domain-containing protein alpha OS=Mus musculus GN=Doc2a PE=2 SV=1	1	3	2	1	0	0	0
Q7TNM2	Q7TNM2	sp|Q7TNM2	d2305	d2305.a1	d2305.a1.a1	sp|Q7TNM2|TRI46_MOUSE Tripartite motif-containing protein 46 OS=Mus musculus GN=Trim46 PE=1 SV=1	0	0	1	2	0	0	0
Q7TNR6	Q7TNR6	sp|Q7TNR6	d1216	d1216.a1	d1216.a1.a1	sp|Q7TNR6|IGS21_MOUSE Immunoglobulin superfamily member 21 OS=Mus musculus GN=Igsf21 PE=2 SV=1	2	1	2	2	1	1	2
Q7TNS2	Q7TNS2	sp|Q7TNS2	d1556	d1556.a1	d1556.a1.a1	sp|Q7TNS2|MIC10_MOUSE MICOS complex subunit Mic10 OS=Mus musculus GN=Minos1 PE=1 SV=1	0	0	4	0	0	1	0
Q7TPB0	Q7TPB0	sp|Q7TPB0	d1645	d1645.a1	d1645.a1.a1	sp|Q7TPB0|LPPR3_MOUSE Lipid phosphate phosphatase-related protein type 3 OS=Mus musculus GN=Lppr3 PE=1 SV=1	0	0	0	0	0	1	0
Q7TPD3	Q7TPD3	sp|Q7TPD3	d1438	d1438.a1	d1438.a1.a1	sp|Q7TPD3|ROBO2_MOUSE Roundabout homolog 2 OS=Mus musculus GN=Robo2 PE=1 SV=2	0	0	1	0	0	0	2
Q7TPM6	Q7TPM6	sp|Q7TPM6	d1329	d1329.a1	d1329.a1.a1	sp|Q7TPM6|FSD1_MOUSE Fibronectin type III and SPRY domain-containing protein 1 OS=Mus musculus GN=Fsd1 PE=1 SV=1	1	2	1	1	1	1	1
Q7TPR4	Q7TPR4	sp|Q7TPR4	b12	b12.a2	b12.a2.a1	sp|Q7TPR4|ACTN1_MOUSE Alpha-actinin-1 OS=Mus musculus GN=Actn1 PE=1 SV=1	22	33	40	26	18	24	20
Q7TPV4	Q7TPV4	sp|Q7TPV4	d2228	d2228.a1	d2228.a1.a1	sp|Q7TPV4|MBB1A_MOUSE Myb-binding protein 1A OS=Mus musculus GN=Mybbp1a PE=1 SV=2	0	0	0	1	2	1	1
Q7TQ95	Q7TQ95	sp|Q7TQ95	d1604	d1604.a1	d1604.a1.a1	sp|Q7TQ95|LNP_MOUSE Protein lunapark OS=Mus musculus GN=Lnp PE=1 SV=1	2	0	1	1	1	2	3
Q7TQA3	Q7TQA3	sp|Q7TQA3	b19	b19.b13	b19.b13.a1	sp|Q7TQA3|RDHE2_MOUSE|reversed Epidermal retinol dehydrogenase 2 OS=Mus musculus GN=Sdr16c5 PE=2 SV=1	0	0	0	0	0	1	0
Q7TQD2	Q7TQD2	sp|Q7TQD2	c693	c693.a1	c693.a1.a1	sp|Q7TQD2|TPPP_MOUSE Tubulin polymerization-promoting protein OS=Mus musculus GN=Tppp PE=1 SV=1	5	4	6	3	2	3	4
Q7TQF7	Q7TQF7	sp|Q7TQF7	c333	c333.a1	c333.a1.a1	sp|Q7TQF7|AMPH_MOUSE Amphiphysin OS=Mus musculus GN=Amph PE=1 SV=1	1	5	2	3	1	0	1
Q7TQH0	Q7TQH0	sp|Q7TQH0	d2091	d2091.a1	d2091.a1.a1	sp|Q7TQH0-2|ATX2L_MOUSE Isoform 2 of Ataxin-2-like protein OS=Mus musculus GN=Atxn2l	0	0	0	0	0	0	0
Q7TQI3	Q7TQI3	sp|Q7TQI3	c359	c359.a1	c359.a1.a1	sp|Q7TQI3|OTUB1_MOUSE Ubiquitin thioesterase OTUB1 OS=Mus musculus GN=Otub1 PE=1 SV=2	9	7	10	9	4	10	8
Q7TSC1	Q7TSC1	sp|Q7TSC1	d2406	d2406.a1	d2406.a1.a1	sp|Q7TSC1|PRC2A_MOUSE Protein PRRC2A OS=Mus musculus GN=Prrc2a PE=1 SV=1	0	0	0	0	0	0	0
Q7TSJ2	Q7TSJ2	sp|Q7TSJ2	c212	c212.a1	c212.a1.a1	sp|Q7TSJ2|MAP6_MOUSE Microtubule-associated protein 6 OS=Mus musculus GN=Map6 PE=1 SV=2	3	12	3	2	1	0	3
Q7TSQ8	Q7TSQ8	sp|Q7TSQ8	d1401	d1401.a1	d1401.a1.a1	sp|Q7TSQ8|PDPR_MOUSE Pyruvate dehydrogenase phosphatase regulatory subunit, mitochondrial OS=Mus musculus GN=Pdpr PE=1 SV=1	2	4	3	1	1	0	3
Q7TT37	Q7TT37	sp|Q7TT37	d1967	d1967.a1	d1967.a1.a1	sp|Q7TT37|ELP1_MOUSE Elongator complex protein 1 OS=Mus musculus GN=Ikbkap PE=1 SV=2	0	1	0	2	1	1	3
Q7TT50	Q7TT50	sp|Q7TT50	c678	c678.a1	c678.a1.a1	sp|Q7TT50|MRCKB_MOUSE Serine/threonine-protein kinase MRCK beta OS=Mus musculus GN=Cdc42bpb PE=1 SV=2	6	6	2	5	3	4	6
Q80SW1	Q80SW1	sp|Q80SW1	c122	c122.a1	c122.a1.a1	sp|Q80SW1|SAHH2_MOUSE Putative adenosylhomocysteinase 2 OS=Mus musculus GN=Ahcyl1 PE=1 SV=1	24	16	23	26	15	19	23
Q80T41	Q80T41	sp|Q80T41	c558	c558.a1	c558.a1.a1	sp|Q80T41|GABR2_MOUSE Gamma-aminobutyric acid type B receptor subunit 2 OS=Mus musculus GN=Gabbr2 PE=1 SV=2	6	8	9	2	1	6	4
Q80TB8	Q80TB8	sp|Q80TB8	c756	c756.a1	c756.a1.a1	sp|Q80TB8|VAT1L_MOUSE Synaptic vesicle membrane protein VAT-1 homolog-like OS=Mus musculus GN=Vat1l PE=1 SV=2	2	7	4	6	2	5	5
Q80TE7	Q80TE7	sp|Q80TE7	c368	c368.a1	c368.a1.a1	sp|Q80TE7|LRRC7_MOUSE Leucine-rich repeat-containing protein 7 OS=Mus musculus GN=Lrrc7 PE=1 SV=2	1	2	4	5	2	1	2
Q80TH2	Q80TH2	sp|Q80TH2	c368	c368.a3	c368.a3.a1	sp|Q80TH2-1|LAP2_MOUSE Isoform 1 of Protein LAP2 OS=Mus musculus GN=Erbb2ip	1	1	2	3	1	1	0
Q80TJ1	Q80TJ1	sp|Q80TJ1	c184	c184.a1	c184.a1.a1	sp|Q80TJ1-4|CAPS1_MOUSE Isoform 4 of Calcium-dependent secretion activator 1 OS=Mus musculus GN=Cadps	6	12	18	17	16	10	19
Q80TJ1	Q80TJ1	sp|Q80TJ1	c184	c184.a2	c184.a2.a1	sp|Q80TJ1-2|CAPS1_MOUSE Isoform 2 of Calcium-dependent secretion activator 1 OS=Mus musculus GN=Cadps	6	12	18	17	16	10	19
Q80TK0	Q80TK0	sp|Q80TK0	d1996	d1996.a1	d1996.a1.a1	sp|Q80TK0|K1107_MOUSE Uncharacterized protein KIAA1107 OS=Mus musculus GN=Kiaa1107 PE=1 SV=5	0	0	0	0	0	0	0
Q80TL0	Q80TL0	sp|Q80TL0	d1085	d1085.a1	d1085.a1.a1	sp|Q80TL0|PPM1E_MOUSE Protein phosphatase 1E OS=Mus musculus GN=Ppm1e PE=1 SV=2	3	2	4	4	3	3	2
Q80TL4	Q80TL4	sp|Q80TL4	c538	c538.a1	c538.a1.a1	sp|Q80TL4|PHF24_MOUSE PHD finger protein 24 OS=Mus musculus GN=Phf24 PE=1 SV=2	4	3	5	7	2	4	6
Q80TL7	Q80TL7	sp|Q80TL7	d2382	d2382.a1	d2382.a1.a1	sp|Q80TL7-2|MON2_MOUSE Isoform 2 of Protein MON2 homolog OS=Mus musculus GN=Mon2	0	0	0	0	1	0	0
Q80TQ2	Q80TQ2	sp|Q80TQ2	d1617	d1617.a1	d1617.a1.a1	sp|Q80TQ2-2|CYLD_MOUSE Isoform 1 of Ubiquitin carboxyl-terminal hydrolase CYLD OS=Mus musculus GN=Cyld	0	2	2	0	0	0	0
Q80TR1	Q80TR1	sp|Q80TR1	c614	c614.a1	c614.a1.a1	sp|Q80TR1|AGRL1_MOUSE Adhesion G protein-coupled receptor L1 OS=Mus musculus GN=Adgrl1 PE=1 SV=2	3	5	11	4	3	2	3
Q80TS3	Q80TS3	sp|Q80TS3	d1200	d1200.a1	d1200.a1.a1	sp|Q80TS3-2|LPHN3_MOUSE Isoform 2 of Latrophilin-3 OS=Mus musculus GN=Lphn3	2	4	2	1	1	1	2
Q80TT8	Q80TT8	sp|Q80TT8	d2436	d2436.a1	d2436.a1.a1	sp|Q80TT8-4|CUL9_MOUSE Isoform 4 of Cullin-9 OS=Mus musculus GN=Cul9	0	0	0	0	0	0	2
Q80TV8	Q80TV8	sp|Q80TV8	c279	c279.a2	c279.a2.a1	sp|Q80TV8-2|CLAP1_MOUSE Isoform 2 of CLIP-associating protein 1 OS=Mus musculus GN=Clasp1	3	2	5	8	4	4	4
Q80TZ3	Q80TZ3	sp|Q80TZ3	c310	c310.a1	c310.a1.a1	sp|Q80TZ3-2|AUXI_MOUSE Isoform 2 of Putative tyrosine-protein phosphatase auxilin OS=Mus musculus GN=Dnajc6	8	10	15	6	7	7	9
Q80U23	Q80U23	sp|Q80U23	d1010	d1010.a1	d1010.a1.a1	sp|Q80U23-2|SNPH_MOUSE Isoform 2 of Syntaphilin OS=Mus musculus GN=Snph	2	4	3	2	1	3	3
Q80U28	Q80U28	sp|Q80U28	c797	c797.a1	c797.a1.a1	sp|Q80U28-14|MADD_MOUSE Isoform 14 of MAP kinase-activating death domain protein OS=Mus musculus GN=Madd	2	3	2	3	1	1	3
Q80U40	Q80U40	sp|Q80U40	d2134	d2134.a1	d2134.a1.a1	sp|Q80U40-2|RIMB2_MOUSE Isoform 2 of RIMS-binding protein 2 OS=Mus musculus GN=Rimbp2	0	1	0	0	0	0	0
Q80U49	Q80U49	sp|Q80U49	d1006	d1006.a2	d1006.a2.a1	sp|Q80U49|C170B_MOUSE Centrosomal protein of 170 kDa protein B OS=Mus musculus GN=Cep170b PE=1 SV=2	0	0	1	0	0	0	0
Q80U56	Q80U56	sp|Q80U56	b23	b23.a7	b23.a7.a1	sp|Q80U56|AVL9_MOUSE Late secretory pathway protein AVL9 homolog OS=Mus musculus GN=Avl9 PE=1 SV=2	4	4	0	4	2	4	5
Q80U63	Q80U63	sp|Q80U63	c400	c400.a1	c400.a1.a1	sp|Q80U63|MFN2_MOUSE Mitofusin-2 OS=Mus musculus GN=Mfn2 PE=1 SV=3	6	9	11	8	4	4	8
Q80U87	Q80U87	sp|Q80U87	d2432	d2432.a1	d2432.a1.a1	sp|Q80U87|UBP8_MOUSE Ubiquitin carboxyl-terminal hydrolase 8 OS=Mus musculus GN=Usp8 PE=1 SV=2	0	0	0	0	0	0	0
Q80UG2	Q80UG2	sp|Q80UG2	c113	c113.a1	c113.a1.a1	sp|Q80UG2|PLXA4_MOUSE Plexin-A4 OS=Mus musculus GN=Plxna4 PE=1 SV=3	12	19	16	19	9	14	15
Q80UG5	Q80UG5	sp|Q80UG5	b30	b30.a7	b30.a7.a1	sp|Q80UG5-3|SEPT9_MOUSE Isoform 3 of Septin-9 OS=Mus musculus GN=Sept9	4	7	6	5	2	7	5
Q80UK0	Q80UK0	sp|Q80UK0	d1652	d1652.a1	d1652.a1.a1	sp|Q80UK0|SESD1_MOUSE SEC14 domain and spectrin repeat-containing protein 1 OS=Mus musculus GN=Sestd1 PE=1 SV=1	1	3	1	1	1	2	2
Q80UM7	Q80UM7	sp|Q80UM7	d1454	d1454.a1	d1454.a1.a1	sp|Q80UM7|MOGS_MOUSE Mannosyl-oligosaccharide glucosidase OS=Mus musculus GN=Mogs PE=1 SV=1	2	2	1	1	1	1	2
Q80UU9	Q80UU9	sp|Q80UU9	c343	c343.a2	c343.a2.a1	sp|Q80UU9|PGRC2_MOUSE Membrane-associated progesterone receptor component 2 OS=Mus musculus GN=Pgrmc2 PE=1 SV=2	4	2	1	1	1	3	3
Q80UW2	Q80UW2	sp|Q80UW2	d1016	d1016.a1	d1016.a1.a1	sp|Q80UW2|FBX2_MOUSE F-box only protein 2 OS=Mus musculus GN=Fbxo2 PE=1 SV=1	2	2	3	3	3	6	5
Q80V26	Q80V26	sp|Q80V26	d1731	d1731.a1	d1731.a1.a1	sp|Q80V26|IMPA3_MOUSE Inositol monophosphatase 3 OS=Mus musculus GN=Impad1 PE=1 SV=1	0	0	2	1	1	1	2
Q80VC9	Q80VC9	sp|Q80VC9	d1234	d1234.a1	d1234.a1.a1	sp|Q80VC9|CAMP3_MOUSE Calmodulin-regulated spectrin-associated protein 3 OS=Mus musculus GN=Camsap3 PE=1 SV=1	0	0	1	1	0	2	0
Q80VL1	Q80VL1	sp|Q80VL1	d1263	d1263.a1	d1263.a1.a1	sp|Q80VL1|TDRKH_MOUSE Tudor and KH domain-containing protein OS=Mus musculus GN=Tdrkh PE=1 SV=1	0	4	3	1	0	1	1
Q80VP0	Q80VP0	sp|Q80VP0	d1523	d1523.a1	d1523.a1.a1	sp|Q80VP0|TCPR1_MOUSE Tectonin beta-propeller repeat-containing protein 1 OS=Mus musculus GN=Tecpr1 PE=1 SV=1	0	0	1	3	1	1	0
Q80VP1	Q80VP1	sp|Q80VP1	d1974	d1974.a1	d1974.a1.a1	sp|Q80VP1-2|EPN1_MOUSE Isoform 2 of Epsin-1 OS=Mus musculus GN=Epn1	0	0	0	0	0	0	0
Q80WG5	Q80WG5	sp|Q80WG5	d1324	d1324.a1	d1324.a1.a1	sp|Q80WG5|LRC8A_MOUSE Volume-regulated anion channel subunit LRRC8A OS=Mus musculus GN=Lrrc8a PE=1 SV=1	1	5	4	2	1	3	2
Q80WJ7	Q80WJ7	sp|Q80WJ7	c885	c885.a1	c885.a1.a1	sp|Q80WJ7|LYRIC_MOUSE Protein LYRIC OS=Mus musculus GN=Mtdh PE=1 SV=1	3	5	4	3	4	4	5
Q80WM4	Q80WM4	sp|Q80WM4	c679	c679.a2	c679.a2.a1	sp|Q80WM4|HPLN4_MOUSE Hyaluronan and proteoglycan link protein 4 OS=Mus musculus GN=Hapln4 PE=2 SV=2	1	1	1	1	1	1	1
Q80WQ2	Q80WQ2	sp|Q80WQ2	d1464	d1464.a1	d1464.a1.a1	sp|Q80WQ2|VAC14_MOUSE Protein VAC14 homolog OS=Mus musculus GN=Vac14 PE=1 SV=1	0	1	3	2	1	3	2
Q80X50	Q80X50	sp|Q80X50	d2125	d2125.a1	d2125.a1.a1	sp|Q80X50-2|UBP2L_MOUSE Isoform 2 of Ubiquitin-associated protein 2-like OS=Mus musculus GN=Ubap2l	0	0	0	0	0	0	0
Q80X80	Q80X80	sp|Q80X80	d1399	d1399.a1	d1399.a1.a1	sp|Q80X80|C2C2L_MOUSE C2 domain-containing protein 2-like OS=Mus musculus GN=C2cd2l PE=1 SV=3	3	1	3	2	1	1	0
Q80X85	Q80X85	sp|Q80X85	d1524	d1524.a1	d1524.a1.a1	sp|Q80X85|RT07_MOUSE 28S ribosomal protein S7, mitochondrial OS=Mus musculus GN=Mrps7 PE=1 SV=1	1	0	0	0	0	2	1
Q80XI3	Q80XI3	sp|Q80XI3	d1567	d1567.a1	d1567.a1.a1	sp|Q80XI3-3|IF4G3_MOUSE Isoform 3 of Eukaryotic translation initiation factor 4 gamma 3 OS=Mus musculus GN=Eif4g3	1	1	1	1	1	2	0
Q80XI4	Q80XI4	sp|Q80XI4	c525	c525.a1	c525.a1.a1	sp|Q80XI4|PI42B_MOUSE Phosphatidylinositol 5-phosphate 4-kinase type-2 beta OS=Mus musculus GN=Pip4k2b PE=1 SV=1	6	7	5	7	7	8	6
Q80XN0	Q80XN0	sp|Q80XN0	c134	c134.a1	c134.a1.a1	sp|Q80XN0|BDH_MOUSE D-beta-hydroxybutyrate dehydrogenase, mitochondrial OS=Mus musculus GN=Bdh1 PE=1 SV=2	19	30	34	21	20	24	16
Q80XR2	Q80XR2	sp|Q80XR2	a1	a1.a9	a1.a9.a1	sp|Q80XR2|AT2C1_MOUSE Calcium-transporting ATPase type 2C member 1 OS=Mus musculus GN=Atp2c1 PE=1 SV=2	0	3	1	1	0	3	0
Q80Y14	Q80Y14	sp|Q80Y14	c434	c434.a1	c434.a1.a1	sp|Q80Y14|GLRX5_MOUSE Glutaredoxin-related protein 5, mitochondrial OS=Mus musculus GN=Glrx5 PE=1 SV=2	5	4	3	3	3	3	6
Q80Y17	Q80Y17	sp|Q80Y17	d1961	d1961.a1	d1961.a1.a1	sp|Q80Y17|L2GL1_MOUSE Lethal(2) giant larvae protein homolog 1 OS=Mus musculus GN=Llgl1 PE=1 SV=1	1	1	1	1	0	1	0
Q80Y24	Q80Y24	sp|Q80Y24	d2268	d2268.a1	d2268.a1.a1	sp|Q80Y24|PRIC2_MOUSE Prickle-like protein 2 OS=Mus musculus GN=Prickle2 PE=1 SV=3	0	1	0	0	0	0	0
Q80YA9	Q80YA9	sp|Q80YA9	c970	c970.a1	c970.a1.a1	sp|Q80YA9-2|CNKR2_MOUSE Isoform 2 of Connector enhancer of kinase suppressor of ras 2 OS=Mus musculus GN=Cnksr2	3	5	2	2	1	2	3
Q80YD1	Q80YD1	sp|Q80YD1	d1480	d1480.a1	d1480.a1.a1	sp|Q80YD1|SUV3_MOUSE ATP-dependent RNA helicase SUPV3L1, mitochondrial OS=Mus musculus GN=Supv3l1 PE=1 SV=1	3	2	2	1	2	2	4
Q80YN3	Q80YN3	sp|Q80YN3	c903	c903.a1	c903.a1.a1	sp|Q80YN3|BCAS1_MOUSE Breast carcinoma-amplified sequence 1 homolog OS=Mus musculus GN=Bcas1 PE=1 SV=3	1	1	0	1	0	0	0
Q80YT7	Q80YT7	sp|Q80YT7	d1521	d1521.a2	d1521.a2.a1	sp|Q80YT7-2|MYOME_MOUSE|reversed Isoform 2 of Myomegalin OS=Mus musculus GN=Pde4dip	0	0	0	0	0	0	0
Q80YX1	Q80YX1	sp|Q80YX1	d1057	d1057.a1	d1057.a1.a1	sp|Q80YX1|TENA_MOUSE Tenascin OS=Mus musculus GN=Tnc PE=1 SV=1	1	0	0	1	1	0	1
Q80Z10	Q80Z10	sp|Q80Z10	d2170	d2170.a1	d2170.a1.a1	sp|Q80Z10-2|ASTN2_MOUSE Isoform 2 of Astrotactin-2 OS=Mus musculus GN=Astn2	0	0	1	0	0	0	0
Q80Z24	Q80Z24	sp|Q80Z24	c366	c366.a1	c366.a1.a1	sp|Q80Z24|NEGR1_MOUSE Neuronal growth regulator 1 OS=Mus musculus GN=Negr1 PE=1 SV=1	9	9	9	7	6	7	7
Q80Z38	Q80Z38	sp|Q80Z38	c439	c439.a1	c439.a1.a1	sp|Q80Z38-2|SHAN2_MOUSE Isoform 2 of SH3 and multiple ankyrin repeat domains protein 2 OS=Mus musculus GN=Shank2	2	2	2	1	0	1	1
Q80ZJ1	Q80ZJ1	sp|Q80ZJ1	a3	a3.b22	a3.b22.a1	sp|Q80ZJ1|RAP2A_MOUSE Ras-related protein Rap-2a OS=Mus musculus GN=Rap2a PE=1 SV=2	16	13	13	15	17	18	9
Q80ZJ7	Q80ZJ7	sp|Q80ZJ7	d1526	d1526.a2	d1526.a2.a1	sp|Q80ZJ7|SNX32_MOUSE Sorting nexin-32 OS=Mus musculus GN=Snx32 PE=2 SV=1	0	2	1	0	0	0	1
Q80ZK0	Q80ZK0	sp|Q80ZK0	d1345	d1345.a1	d1345.a1.a1	sp|Q80ZK0|RT10_MOUSE 28S ribosomal protein S10, mitochondrial OS=Mus musculus GN=Mrps10 PE=1 SV=1	2	1	1	1	3	1	3
Q80ZS3	Q80ZS3	sp|Q80ZS3	d1414	d1414.a1	d1414.a1.a1	sp|Q80ZS3|RT26_MOUSE 28S ribosomal protein S26, mitochondrial OS=Mus musculus GN=Mrps26 PE=1 SV=1	2	2	1	1	1	0	3
Q80ZU0	Q80ZU0	sp|Q80ZU0	d1817	d1817.a1	d1817.a1.a1	sp|Q80ZU0|ARL5A_MOUSE ADP-ribosylation factor-like protein 5A OS=Mus musculus GN=Arl5a PE=1 SV=1	0	0	1	1	1	2	2
Q80ZW2	Q80ZW2	sp|Q80ZW2	d1662	d1662.a1	d1662.a1.a1	sp|Q80ZW2|THEM6_MOUSE Protein THEM6 OS=Mus musculus GN=Them6 PE=1 SV=1	1	1	1	0	2	3	1
Q810J8	Q810J8	sp|Q810J8	d2024	d2024.a1	d2024.a1.a1	sp|Q810J8|ZFYV1_MOUSE Zinc finger FYVE domain-containing protein 1 OS=Mus musculus GN=Zfyve1 PE=1 SV=2	1	1	1	2	0	1	1
Q810U3	Q810U3	sp|Q810U3	c275	c275.a1	c275.a1.a1	sp|Q810U3|NFASC_MOUSE Neurofascin OS=Mus musculus GN=Nfasc PE=1 SV=1	17	13	5	8	2	4	13
Q810U4	Q810U4	sp|Q810U4	c716	c716.a1	c716.a1.a1	sp|Q810U4-3|NRCAM_MOUSE Isoform 3 of Neuronal cell adhesion molecule OS=Mus musculus GN=Nrcam	0	1	0	1	0	0	0
Q810U4	Q810U4	sp|Q810U4	c716	c716.a2	c716.a2.a1	sp|Q810U4-2|NRCAM_MOUSE Isoform 2 of Neuronal cell adhesion molecule OS=Mus musculus GN=Nrcam	0	1	0	1	0	0	0
Q810U4	Q810U4	sp|Q810U4	c716	c716.a3	c716.a3.a1	sp|Q810U4-5|NRCAM_MOUSE Isoform 5 of Neuronal cell adhesion molecule OS=Mus musculus GN=Nrcam	0	0	0	0	0	0	0
Q811D0	Q811D0	sp|Q811D0	b79	b79.a3	b79.a3.a1	sp|Q811D0|DLG1_MOUSE Disks large homolog 1 OS=Mus musculus GN=Dlg1 PE=1 SV=1	3	7	6	3	1	1	0
Q811P8	Q811P8	sp|Q811P8	d1132	d1132.a1	d1132.a1.a1	sp|Q811P8|RHG32_MOUSE Rho GTPase-activating protein 32 OS=Mus musculus GN=Arhgap32 PE=1 SV=2	3	2	2	2	2	1	3
Q812A2	Q812A2	sp|Q812A2	c560	c560.a1	c560.a1.a1	sp|Q812A2|SRGP3_MOUSE SLIT-ROBO Rho GTPase-activating protein 3 OS=Mus musculus GN=Srgap3 PE=1 SV=1	1	2	3	3	2	0	4
Q8BFP9	Q8BFP9	sp|Q8BFP9	c492	c492.a1	c492.a1.a1	sp|Q8BFP9|PDK1_MOUSE [Pyruvate dehydrogenase (acetyl-transferring)] kinase isozyme 1, mitochondrial OS=Mus musculus GN=Pdk1 PE=1 SV=2	7	5	4	5	2	5	4
Q8BFQ4	Q8BFQ4	sp|Q8BFQ4	d2133	d2133.a1	d2133.a1.a1	sp|Q8BFQ4|WDR82_MOUSE WD repeat-containing protein 82 OS=Mus musculus GN=Wdr82 PE=1 SV=1	0	0	0	1	0	2	0
Q8BFQ8	Q8BFQ8	sp|Q8BFQ8	d1049	d1049.a1	d1049.a1.a1	sp|Q8BFQ8|PDDC1_MOUSE Parkinson disease 7 domain-containing protein 1 OS=Mus musculus GN=Pddc1 PE=1 SV=1	5	3	4	3	2	3	2
Q8BFR5	Q8BFR5	sp|Q8BFR5	c162	c162.a1	c162.a1.a1	sp|Q8BFR5|EFTU_MOUSE Elongation factor Tu, mitochondrial OS=Mus musculus GN=Tufm PE=1 SV=1	19	14	20	19	16	21	18
Q8BFU3	Q8BFU3	sp|Q8BFU3	d2169	d2169.a1	d2169.a1.a1	sp|Q8BFU3-3|RN214_MOUSE Isoform 3 of RING finger protein 214 OS=Mus musculus GN=Rnf214	0	0	0	0	0	0	0
Q8BFY6	Q8BFY6	sp|Q8BFY6	d1348	d1348.a1	d1348.a1.a1	sp|Q8BFY6|PEF1_MOUSE Peflin OS=Mus musculus GN=Pef1 PE=1 SV=1	2	1	1	3	1	3	3
Q8BFY9	Q8BFY9	sp|Q8BFY9	d1042	d1042.a2	d1042.a2.a1	sp|Q8BFY9-2|TNPO1_MOUSE Isoform 2 of Transportin-1 OS=Mus musculus GN=Tnpo1	2	3	1	3	1	2	2
Q8BFZ3	Q8BFZ3	sp|Q8BFZ3	a7	a7.a4	a7.a4.a1	sp|Q8BFZ3|ACTBL_MOUSE Beta-actin-like protein 2 OS=Mus musculus GN=Actbl2 PE=1 SV=1	59	70	71	52	51	57	59
Q8BFZ9	Q8BFZ9	sp|Q8BFZ9	c710	c710.a1	c710.a1.a1	sp|Q8BFZ9|ERLN2_MOUSE Erlin-2 OS=Mus musculus GN=Erlin2 PE=1 SV=1	5	2	5	5	5	6	4
Q8BG02	Q8BG02	sp|Q8BG02	c482	c482.a3	c482.a3.a1	sp|Q8BG02|2ABG_MOUSE Serine/threonine-protein phosphatase 2A 55 kDa regulatory subunit B gamma isoform OS=Mus musculus GN=Ppp2r2c PE=1 SV=1	0	1	2	2	1	2	1
Q8BG05	Q8BG05	sp|Q8BG05	b94	b94.a2	b94.a2.a1	sp|Q8BG05|ROA3_MOUSE Heterogeneous nuclear ribonucleoprotein A3 OS=Mus musculus GN=Hnrnpa3 PE=1 SV=1	9	10	11	10	10	22	5
Q8BG05	Q8BG05	sp|Q8BG05	b94	b94.a3	b94.a3.a1	sp|Q8BG05-2|ROA3_MOUSE Isoform 2 of Heterogeneous nuclear ribonucleoprotein A3 OS=Mus musculus GN=Hnrnpa3	8	10	11	10	10	22	5
Q8BG32	Q8BG32	sp|Q8BG32	c532	c532.a1	c532.a1.a1	sp|Q8BG32|PSD11_MOUSE 26S proteasome non-ATPase regulatory subunit 11 OS=Mus musculus GN=Psmd11 PE=1 SV=3	8	6	7	4	3	10	5
Q8BG39	Q8BG39	sp|Q8BG39	c136	c136.a1	c136.a1.a1	sp|Q8BG39|SV2B_MOUSE Synaptic vesicle glycoprotein 2B OS=Mus musculus GN=Sv2b PE=1 SV=1	16	30	19	35	24	23	20
Q8BG51	Q8BG51	sp|Q8BG51	c386	c386.a1	c386.a1.a1	sp|Q8BG51-2|MIRO1_MOUSE Isoform 2 of Mitochondrial Rho GTPase 1 OS=Mus musculus GN=Rhot1	7	10	10	7	4	5	9
Q8BG73	Q8BG73	sp|Q8BG73	d1582	d1582.a1	d1582.a1.a1	sp|Q8BG73|SH3L2_MOUSE SH3 domain-binding glutamic acid-rich-like protein 2 OS=Mus musculus GN=Sh3bgrl2 PE=1 SV=1	1	1	0	1	0	1	3
Q8BG92	Q8BG92	sp|Q8BG92	c843	c843.a2	c843.a2.a1	sp|Q8BG92|CLVS2_MOUSE Clavesin-2 OS=Mus musculus GN=Clvs2 PE=1 SV=1	1	3	1	1	1	3	2
Q8BG94	Q8BG94	sp|Q8BG94	d2167	d2167.a1	d2167.a1.a1	sp|Q8BG94|COMD7_MOUSE COMM domain-containing protein 7 OS=Mus musculus GN=Commd7 PE=1 SV=1	0	0	1	1	0	0	0
Q8BGA3	Q8BGA3	sp|Q8BGA3	d2215	d2215.a1	d2215.a1.a1	sp|Q8BGA3|LRRT2_MOUSE Leucine-rich repeat transmembrane neuronal protein 2 OS=Mus musculus GN=Lrrtm2 PE=2 SV=1	2	1	0	1	0	0	0
Q8BGA9	Q8BGA9	sp|Q8BGA9	d1595	d1595.a1	d1595.a1.a1	sp|Q8BGA9|OXA1L_MOUSE Mitochondrial inner membrane protein OXA1L OS=Mus musculus GN=Oxa1l PE=1 SV=1	1	2	2	2	1	1	0
Q8BGB7	Q8BGB7	sp|Q8BGB7	d1874	d1874.a1	d1874.a1.a1	sp|Q8BGB7-2|ENOPH_MOUSE Isoform 2 of Enolase-phosphatase E1 OS=Mus musculus GN=Enoph1	1	1	0	0	1	1	2
Q8BGC4	Q8BGC4	sp|Q8BGC4	d1446	d1446.a1	d1446.a1.a1	sp|Q8BGC4|ZADH2_MOUSE Zinc-binding alcohol dehydrogenase domain-containing protein 2 OS=Mus musculus GN=Zadh2 PE=1 SV=1	2	2	3	3	2	2	1
Q8BGD5	Q8BGD5	sp|Q8BGD5	d1830	d1830.a1	d1830.a1.a1	sp|Q8BGD5|CPT1C_MOUSE Carnitine O-palmitoyltransferase 1, brain isoform OS=Mus musculus GN=Cpt1c PE=1 SV=1	2	2	1	2	0	2	1
Q8BGD8	Q8BGD8	sp|Q8BGD8	d1917	d1917.a1	d1917.a1.a1	sp|Q8BGD8|COA6_MOUSE Cytochrome c oxidase assembly factor 6 homolog OS=Mus musculus GN=Coa6 PE=1 SV=1	0	0	0	0	0	0	1
Q8BGD9	Q8BGD9	sp|Q8BGD9	d1255	d1255.a1	d1255.a1.a1	sp|Q8BGD9|IF4B_MOUSE Eukaryotic translation initiation factor 4B OS=Mus musculus GN=Eif4b PE=1 SV=1	0	4	0	0	0	0	0
Q8BGF6	Q8BGF6	sp|Q8BGF6	d1992	d1992.a1	d1992.a1.a1	sp|Q8BGF6|ELMD2_MOUSE ELMO domain-containing protein 2 OS=Mus musculus GN=Elmod2 PE=1 SV=1	0	1	0	1	0	1	1
Q8BGH2	Q8BGH2	sp|Q8BGH2	c209	c209.a1	c209.a1.a1	sp|Q8BGH2|SAM50_MOUSE Sorting and assembly machinery component 50 homolog OS=Mus musculus GN=Samm50 PE=1 SV=1	16	21	16	19	17	18	18
Q8BGH4	Q8BGH4	sp|Q8BGH4	d1681	d1681.a1	d1681.a1.a1	sp|Q8BGH4|REEP1_MOUSE Receptor expression-enhancing protein 1 OS=Mus musculus GN=Reep1 PE=1 SV=1	0	1	0	0	0	0	0
Q8BGN3	Q8BGN3	sp|Q8BGN3	d1590	d1590.a1	d1590.a1.a1	sp|Q8BGN3|ENPP6_MOUSE Ectonucleotide pyrophosphatase/phosphodiesterase family member 6 OS=Mus musculus GN=Enpp6 PE=1 SV=1	2	5	0	3	1	2	1
Q8BGN8	Q8BGN8	sp|Q8BGN8	c835	c835.a1	c835.a1.a1	sp|Q8BGN8-2|SYNPR_MOUSE Isoform 2 of Synaptoporin OS=Mus musculus GN=Synpr	4	4	5	5	2	2	3
Q8BGP6	Q8BGP6	sp|Q8BGP6	d1418	d1418.a1	d1418.a1.a1	sp|Q8BGP6|S2540_MOUSE Solute carrier family 25 member 40 OS=Mus musculus GN=Slc25a40 PE=1 SV=1	2	1	4	3	1	2	1
Q8BGQ7	Q8BGQ7	sp|Q8BGQ7	d1148	d1148.a1	d1148.a1.a1	sp|Q8BGQ7|SYAC_MOUSE Alanine--tRNA ligase, cytoplasmic OS=Mus musculus GN=Aars PE=1 SV=1	0	1	7	1	0	0	0
Q8BGR6	Q8BGR6	sp|Q8BGR6	d2312	d2312.a1	d2312.a1.a1	sp|Q8BGR6|ARL15_MOUSE ADP-ribosylation factor-like protein 15 OS=Mus musculus GN=Arl15 PE=1 SV=1	0	0	0	0	0	0	0
Q8BGS2	Q8BGS2	sp|Q8BGS2	d1753	d1753.a1	d1753.a1.a1	sp|Q8BGS2-2|BOLA2_MOUSE Isoform 2 of BolA-like protein 2 OS=Mus musculus GN=Bola2	0	0	0	0	0	0	0
Q8BGT8	Q8BGT8	sp|Q8BGT8	c314	c314.a2	c314.a2.a1	sp|Q8BGT8|PHIPL_MOUSE Phytanoyl-CoA hydroxylase-interacting protein-like OS=Mus musculus GN=Phyhipl PE=1 SV=1	3	4	8	3	2	6	8
Q8BGU5	Q8BGU5	sp|Q8BGU5	b14	b14.a6	b14.a6.a1	sp|Q8BGU5-2|CCNY_MOUSE Isoform 2 of Cyclin-Y OS=Mus musculus GN=Ccny	3	3	6	5	3	6	6
Q8BGX2	Q8BGX2	sp|Q8BGX2	c947	c947.a1	c947.a1.a1	sp|Q8BGX2|CS052_MOUSE Uncharacterized protein C19orf52 homolog OS=Mus musculus PE=1 SV=1	4	2	2	3	3	3	3
Q8BGY7	Q8BGY7	sp|Q8BGY7	c965	c965.a1	c965.a1.a1	sp|Q8BGY7|F210A_MOUSE Protein FAM210A OS=Mus musculus GN=Fam210a PE=1 SV=1	3	2	6	4	2	3	3
Q8BGZ1	Q8BGZ1	sp|Q8BGZ1	b45	b45.a4	b45.a4.a1	sp|Q8BGZ1|HPCL4_MOUSE Hippocalcin-like protein 4 OS=Mus musculus GN=Hpcal4 PE=1 SV=3	21	14	22	15	15	17	11
Q8BH04	Q8BH04	sp|Q8BH04	d1310	d1310.a1	d1310.a1.a1	sp|Q8BH04|PCKGM_MOUSE Phosphoenolpyruvate carboxykinase [GTP], mitochondrial OS=Mus musculus GN=Pck2 PE=1 SV=1	2	2	2	3	1	2	2
Q8BH44	Q8BH44	sp|Q8BH44	d1455	d1455.a1	d1455.a1.a1	sp|Q8BH44|COR2B_MOUSE Coronin-2B OS=Mus musculus GN=Coro2b PE=1 SV=2	3	3	3	2	1	2	2
Q8BH55	Q8BH55	sp|Q8BH55	d1040	d1040.a1	d1040.a1.a1	sp|Q8BH55|THNS1_MOUSE Threonine synthase-like 1 OS=Mus musculus GN=Thnsl1 PE=1 SV=1	3	6	3	2	0	4	5
Q8BH57	Q8BH57	sp|Q8BH57	d1456	d1456.a1	d1456.a1.a1	sp|Q8BH57-2|WDR48_MOUSE Isoform 2 of WD repeat-containing protein 48 OS=Mus musculus GN=Wdr48	4	2	1	1	1	1	3
Q8BH58	Q8BH58	sp|Q8BH58	d2309	d2309.a1	d2309.a1.a1	sp|Q8BH58|TIPRL_MOUSE TIP41-like protein OS=Mus musculus GN=Tiprl PE=1 SV=1	0	1	0	0	0	0	0
Q8BH59	Q8BH59	sp|Q8BH59	b38	b38.a1	b38.a1.a1	sp|Q8BH59|CMC1_MOUSE Calcium-binding mitochondrial carrier protein Aralar1 OS=Mus musculus GN=Slc25a12 PE=1 SV=1	87	82	90	84	62	92	90
Q8BH66	Q8BH66	sp|Q8BH66	c203	c203.a1	c203.a1.a1	sp|Q8BH66|ATLA1_MOUSE Atlastin-1 OS=Mus musculus GN=Atl1 PE=1 SV=1	19	17	20	16	14	26	15
Q8BH95	Q8BH95	sp|Q8BH95	c342	c342.a1	c342.a1.a1	sp|Q8BH95|ECHM_MOUSE Enoyl-CoA hydratase, mitochondrial OS=Mus musculus GN=Echs1 PE=1 SV=1	8	8	7	6	10	11	11
Q8BHC1	Q8BHC1	sp|Q8BHC1	a3	a3.b13	a3.b13.a1	sp|Q8BHC1|RB39B_MOUSE Ras-related protein Rab-39B OS=Mus musculus GN=Rab39b PE=1 SV=1	17	16	21	25	22	24	15
Q8BHC4	Q8BHC4	sp|Q8BHC4	c552	c552.a1	c552.a1.a1	sp|Q8BHC4|DCAKD_MOUSE Dephospho-CoA kinase domain-containing protein OS=Mus musculus GN=Dcakd PE=1 SV=1	4	3	8	2	6	10	0
Q8BHE3	Q8BHE3	sp|Q8BHE3	d1875	d1875.a1	d1875.a1.a1	sp|Q8BHE3|ATCAY_MOUSE Caytaxin OS=Mus musculus GN=Atcay PE=1 SV=1	1	0	0	0	1	0	2
Q8BHE8	Q8BHE8	sp|Q8BHE8	c839	c839.a1	c839.a1.a1	sp|Q8BHE8|CB047_MOUSE Uncharacterized protein C2orf47 homolog, mitochondrial OS=Mus musculus PE=1 SV=1	3	3	4	4	5	3	5
Q8BHF7	Q8BHF7	sp|Q8BHF7	d1568	d1568.a1	d1568.a1.a1	sp|Q8BHF7|PGPS1_MOUSE CDP-diacylglycerol--glycerol-3-phosphate 3-phosphatidyltransferase, mitochondrial OS=Mus musculus GN=Pgs1 PE=1 SV=1	1	2	2	4	0	1	3
Q8BHG1	Q8BHG1	sp|Q8BHG1	d2297	d2297.a1	d2297.a1.a1	sp|Q8BHG1|NRDC_MOUSE Nardilysin OS=Mus musculus GN=Nrd1 PE=1 SV=1	0	0	0	0	0	0	0
Q8BHG2	Q8BHG2	sp|Q8BHG2	d2300	d2300.a1	d2300.a1.a1	sp|Q8BHG2-2|CA123_MOUSE Isoform 2 of UPF0587 protein C1orf123 homolog OS=Mus musculus	0	0	0	0	0	0	1
Q8BHH2	Q8BHH2	sp|Q8BHH2	a3	a3.b34	a3.b34.a1	sp|Q8BHH2|RAB9B_MOUSE Ras-related protein Rab-9B OS=Mus musculus GN=Rab9b PE=1 SV=1	5	4	6	3	3	9	5
Q8BHK1	Q8BHK1	sp|Q8BHK1	d2064	d2064.a1	d2064.a1.a1	sp|Q8BHK1|NIPA1_MOUSE Magnesium transporter NIPA1 OS=Mus musculus GN=Nipa1 PE=1 SV=1	0	1	0	1	1	0	0
Q8BHL3	Q8BHL3	sp|Q8BHL3	d1649	d1649.a1	d1649.a1.a1	sp|Q8BHL3|TB10B_MOUSE TBC1 domain family member 10B OS=Mus musculus GN=Tbc1d10b PE=1 SV=2	1	1	1	1	0	0	1
Q8BHL5	Q8BHL5	sp|Q8BHL5	d1158	d1158.a1	d1158.a1.a1	sp|Q8BHL5-2|ELMO2_MOUSE Isoform 2 of Engulfment and cell motility protein 2 OS=Mus musculus GN=Elmo2	2	6	0	0	0	0	0
Q8BHN3	Q8BHN3	sp|Q8BHN3	c416	c416.a1	c416.a1.a1	sp|Q8BHN3-2|GANAB_MOUSE Isoform 2 of Neutral alpha-glucosidase AB OS=Mus musculus GN=Ganab	6	11	16	7	5	6	6
Q8BHN3	Q8BHN3	sp|Q8BHN3	c416	c416.a2	c416.a2.a1	sp|Q8BHN3-3|GANAB_MOUSE Isoform 3 of Neutral alpha-glucosidase AB OS=Mus musculus GN=Ganab	4	7	12	5	3	3	4
Q8BHS6	Q8BHS6	sp|Q8BHS6	d1538	d1538.a1	d1538.a1.a1	sp|Q8BHS6|ARMX3_MOUSE Armadillo repeat-containing X-linked protein 3 OS=Mus musculus GN=Armcx3 PE=1 SV=1	1	1	3	2	1	2	2
Q8BHW2	Q8BHW2	sp|Q8BHW2	d2290	d2290.a1	d2290.a1.a1	sp|Q8BHW2|OSCP1_MOUSE Protein OSCP1 OS=Mus musculus GN=Oscp1 PE=1 SV=1	0	0	0	0	0	1	1
Q8BHZ0	Q8BHZ0	sp|Q8BHZ0	c219	c219.a2	c219.a2.a1	sp|Q8BHZ0|FA49A_MOUSE Protein FAM49A OS=Mus musculus GN=Fam49a PE=1 SV=1	6	4	7	7	5	8	4
Q8BI08	Q8BI08	sp|Q8BI08	c669	c669.a1	c669.a1.a1	sp|Q8BI08|MAL2_MOUSE Protein MAL2 OS=Mus musculus GN=Mal2 PE=1 SV=1	3	2	8	3	4	7	7
Q8BI84	Q8BI84	sp|Q8BI84	d2284	d2284.a1	d2284.a1.a1	sp|Q8BI84|MIA3_MOUSE Melanoma inhibitory activity protein 3 OS=Mus musculus GN=Mia3 PE=1 SV=2	0	0	0	0	0	0	0
Q8BIG7	Q8BIG7	sp|Q8BIG7	d1210	d1210.a1	d1210.a1.a1	sp|Q8BIG7|CMTD1_MOUSE Catechol O-methyltransferase domain-containing protein 1 OS=Mus musculus GN=Comtd1 PE=1 SV=1	3	2	1	1	3	3	3
Q8BIJ6	Q8BIJ6	sp|Q8BIJ6	c451	c451.a1	c451.a1.a1	sp|Q8BIJ6|SYIM_MOUSE Isoleucine--tRNA ligase, mitochondrial OS=Mus musculus GN=Iars2 PE=1 SV=1	5	10	12	12	5	6	4
Q8BIK4	Q8BIK4	sp|Q8BIK4	d1813	d1813.a1	d1813.a1.a1	sp|Q8BIK4-2|DOCK9_MOUSE Isoform 2 of Dedicator of cytokinesis protein 9 OS=Mus musculus GN=Dock9	0	3	0	3	0	1	1
Q8BIV3	Q8BIV3	sp|Q8BIV3	c901	c901.a2	c901.a2.a1	sp|Q8BIV3|RNBP6_MOUSE Ran-binding protein 6 OS=Mus musculus GN=Ranbp6 PE=1 SV=3	3	3	1	0	0	0	3
Q8BIZ1	Q8BIZ1	sp|Q8BIZ1	c381	c381.a1	c381.a1.a1	sp|Q8BIZ1-2|ANS1B_MOUSE Isoform 2 of Ankyrin repeat and sterile alpha motif domain-containing protein 1B OS=Mus musculus GN=Anks1b	9	7	8	10	6	15	10
Q8BIZ1	Q8BIZ1	sp|Q8BIZ1	c381	c381.a2	c381.a2.a1	sp|Q8BIZ1|ANS1B_MOUSE Ankyrin repeat and sterile alpha motif domain-containing protein 1B OS=Mus musculus GN=Anks1b PE=1 SV=3	8	7	8	10	6	14	10
Q8BJ03	Q8BJ03	sp|Q8BJ03	d1322	d1322.a1	d1322.a1.a1	sp|Q8BJ03-2|COX15_MOUSE Isoform 2 of Cytochrome c oxidase assembly protein COX15 homolog OS=Mus musculus GN=Cox15	3	3	2	3	0	2	3
Q8BJ42	Q8BJ42	sp|Q8BJ42	c989	c989.a2	c989.a2.a1	sp|Q8BJ42-2|DLGP2_MOUSE Isoform 2 of Disks large-associated protein 2 OS=Mus musculus GN=Dlgap2	1	2	0	0	1	0	0
Q8BJF9	Q8BJF9	sp|Q8BJF9	d2237	d2237.a1	d2237.a1.a1	sp|Q8BJF9|CHM2B_MOUSE Charged multivesicular body protein 2b OS=Mus musculus GN=Chmp2b PE=1 SV=1	0	0	0	0	0	0	0
Q8BJH1	Q8BJH1	sp|Q8BJH1	d1737	d1737.a1	d1737.a1.a1	sp|Q8BJH1|ZC21A_MOUSE Zinc finger C2HC domain-containing protein 1A OS=Mus musculus GN=Zc2hc1a PE=1 SV=1	0	0	0	0	0	0	0
Q8BJI1	Q8BJI1	sp|Q8BJI1	c394	c394.a1	c394.a1.a1	sp|Q8BJI1|S6A17_MOUSE Sodium-dependent neutral amino acid transporter SLC6A17 OS=Mus musculus GN=Slc6a17 PE=1 SV=1	12	10	11	8	4	7	8
Q8BJU0	Q8BJU0	sp|Q8BJU0	d1562	d1562.a1	d1562.a1.a1	sp|Q8BJU0|SGTA_MOUSE Small glutamine-rich tetratricopeptide repeat-containing protein alpha OS=Mus musculus GN=Sgta PE=1 SV=2	1	0	0	0	0	1	2
Q8BJW6	Q8BJW6	sp|Q8BJW6	d2399	d2399.a1	d2399.a1.a1	sp|Q8BJW6-2|EIF2A_MOUSE Isoform 2 of Eukaryotic translation initiation factor 2A OS=Mus musculus GN=Eif2a	0	0	0	0	0	0	0
Q8BJY1	Q8BJY1	sp|Q8BJY1	d2412	d2412.a1	d2412.a1.a1	sp|Q8BJY1|PSMD5_MOUSE 26S proteasome non-ATPase regulatory subunit 5 OS=Mus musculus GN=Psmd5 PE=1 SV=4	0	0	0	0	0	0	0
Q8BJZ4	Q8BJZ4	sp|Q8BJZ4	d1742	d1742.a1	d1742.a1.a1	sp|Q8BJZ4|RT35_MOUSE 28S ribosomal protein S35, mitochondrial OS=Mus musculus GN=Mrps35 PE=1 SV=2	1	1	1	0	0	1	0
Q8BK03	Q8BK03	sp|Q8BK03	d1632	d1632.a1	d1632.a1.a1	sp|Q8BK03|FA73B_MOUSE Protein FAM73B OS=Mus musculus GN=Fam73b PE=1 SV=1	0	4	2	0	0	0	3
Q8BK08	Q8BK08	sp|Q8BK08	d1184	d1184.a1	d1184.a1.a1	sp|Q8BK08|TMM11_MOUSE Transmembrane protein 11, mitochondrial OS=Mus musculus GN=Tmem11 PE=1 SV=1	1	1	3	1	2	2	5
Q8BK30	Q8BK30	sp|Q8BK30	d1288	d1288.a1	d1288.a1.a1	sp|Q8BK30|NDUV3_MOUSE NADH dehydrogenase [ubiquinone] flavoprotein 3, mitochondrial OS=Mus musculus GN=Ndufv3 PE=1 SV=1	1	1	2	0	1	2	3
Q8BK63	Q8BK63	sp|Q8BK63	d1068	d1068.a1	d1068.a1.a1	sp|Q8BK63-2|KC1A_MOUSE Isoform 2 of Casein kinase I isoform alpha OS=Mus musculus GN=Csnk1a1	4	2	4	4	3	5	2
Q8BK64	Q8BK64	sp|Q8BK64	d1718	d1718.a1	d1718.a1.a1	sp|Q8BK64|AHSA1_MOUSE Activator of 90 kDa heat shock protein ATPase homolog 1 OS=Mus musculus GN=Ahsa1 PE=1 SV=2	0	0	2	1	1	2	2
Q8BK72	Q8BK72	sp|Q8BK72	d1278	d1278.a1	d1278.a1.a1	sp|Q8BK72|RT27_MOUSE 28S ribosomal protein S27, mitochondrial OS=Mus musculus GN=Mrps27 PE=1 SV=2	2	2	1	1	0	4	1
Q8BKC5	Q8BKC5	sp|Q8BKC5	c901	c901.a1	c901.a1.a1	sp|Q8BKC5|IPO5_MOUSE Importin-5 OS=Mus musculus GN=Ipo5 PE=1 SV=3	4	5	2	5	1	1	3
Q8BKG3	Q8BKG3	sp|Q8BKG3	d2209	d2209.a1	d2209.a1.a1	sp|Q8BKG3|PTK7_MOUSE Inactive tyrosine-protein kinase 7 OS=Mus musculus GN=Ptk7 PE=1 SV=1	0	0	0	0	0	0	0
Q8BKX1	Q8BKX1	sp|Q8BKX1	c414	c414.a1	c414.a1.a1	sp|Q8BKX1-4|BAIP2_MOUSE Isoform 4 of Brain-specific angiogenesis inhibitor 1-associated protein 2 OS=Mus musculus GN=Baiap2	7	7	5	4	3	5	6
Q8BKZ9	Q8BKZ9	sp|Q8BKZ9	c585	c585.a1	c585.a1.a1	sp|Q8BKZ9|ODPX_MOUSE Pyruvate dehydrogenase protein X component, mitochondrial OS=Mus musculus GN=Pdhx PE=1 SV=1	4	4	5	4	2	3	6
Q8BL65	Q8BL65	sp|Q8BL65	c896	c896.a1	c896.a1.a1	sp|Q8BL65|ABLM2_MOUSE Actin-binding LIM protein 2 OS=Mus musculus GN=Ablim2 PE=1 SV=1	3	9	3	3	1	2	3
Q8BL66	Q8BL66	sp|Q8BL66	d1570	d1570.a1	d1570.a1.a1	sp|Q8BL66|EEA1_MOUSE Early endosome antigen 1 OS=Mus musculus GN=Eea1 PE=1 SV=2	0	0	0	0	0	0	0
Q8BL86	Q8BL86	sp|Q8BL86	c674	c674.a1	c674.a1.a1	sp|Q8BL86|MBLC2_MOUSE Metallo-beta-lactamase domain-containing protein 2 OS=Mus musculus GN=Mblac2 PE=1 SV=2	6	5	7	7	4	5	4
Q8BL97	Q8BL97	sp|Q8BL97	c524	c524.a2	c524.a2.a1	sp|Q8BL97-2|SRSF7_MOUSE Isoform 2 of Serine/arginine-rich splicing factor 7 OS=Mus musculus GN=Srsf7	4	3	2	3	1	6	2
Q8BLE7	Q8BLE7	sp|Q8BLE7	c109	c109.a2	c109.a2.a1	sp|Q8BLE7|VGLU2_MOUSE Vesicular glutamate transporter 2 OS=Mus musculus GN=Slc17a6 PE=1 SV=1	2	4	5	8	3	8	13
Q8BLF1	Q8BLF1	sp|Q8BLF1	c477	c477.a1	c477.a1.a1	sp|Q8BLF1|NCEH1_MOUSE Neutral cholesterol ester hydrolase 1 OS=Mus musculus GN=Nceh1 PE=1 SV=1	8	9	7	5	4	9	7
Q8BLJ3	Q8BLJ3	sp|Q8BLJ3	d1421	d1421.a1	d1421.a1.a1	sp|Q8BLJ3|PLCX3_MOUSE PI-PLC X domain-containing protein 3 OS=Mus musculus GN=Plcxd3 PE=1 SV=1	1	0	4	3	2	3	2
Q8BLK3	Q8BLK3	sp|Q8BLK3	c312	c312.a1	c312.a1.a1	sp|Q8BLK3|LSAMP_MOUSE Limbic system-associated membrane protein OS=Mus musculus GN=Lsamp PE=1 SV=1	9	9	10	10	3	11	10
Q8BLN5	Q8BLN5	sp|Q8BLN5	d1549	d1549.a1	d1549.a1.a1	sp|Q8BLN5|ERG7_MOUSE Lanosterol synthase OS=Mus musculus GN=Lss PE=1 SV=2	2	1	1	2	1	2	4
Q8BLQ9	Q8BLQ9	sp|Q8BLQ9	c463	c463.a1	c463.a1.a1	sp|Q8BLQ9-2|CADM2_MOUSE Isoform 2 of Cell adhesion molecule 2 OS=Mus musculus GN=Cadm2	8	5	6	4	3	4	6
Q8BLR2	Q8BLR2	sp|Q8BLR2	c149	c149.a5	c149.a5.a1	sp|Q8BLR2|CPNE4_MOUSE Copine-4 OS=Mus musculus GN=Cpne4 PE=1 SV=1	3	3	4	5	3	6	5
Q8BLX7	Q8BLX7	sp|Q8BLX7	d2421	d2421.a1	d2421.a1.a1	sp|Q8BLX7|COGA1_MOUSE|reversed Collagen alpha-1(XVI) chain OS=Mus musculus GN=Col16a1 PE=1 SV=2	0	0	0	0	2	0	0
Q8BM14	Q8BM14	sp|Q8BM14	d2404	d2404.a1	d2404.a1.a1	sp|Q8BM14-2|LIPK_MOUSE Isoform 2 of Lipase member K OS=Mus musculus GN=Lipk	0	0	0	0	0	0	2
Q8BM65	Q8BM65	sp|Q8BM65	d2397	d2397.a1	d2397.a1.a1	sp|Q8BM65-2|NYAP2_MOUSE Isoform 2 of Neuronal tyrosine-phosphorylated phosphoinositide-3-kinase adapter 2 OS=Mus musculus GN=Nyap2	0	0	0	0	0	0	0
Q8BMA6	Q8BMA6	sp|Q8BMA6	d1947	d1947.a1	d1947.a1.a1	sp|Q8BMA6|SRP68_MOUSE Signal recognition particle subunit SRP68 OS=Mus musculus GN=Srp68 PE=1 SV=2	1	0	2	0	0	2	0
Q8BMF3	Q8BMF3	sp|Q8BMF3	c155	c155.a1	c155.a1.a1	sp|Q8BMF3|MAON_MOUSE NADP-dependent malic enzyme, mitochondrial OS=Mus musculus GN=Me3 PE=1 SV=2	13	14	16	14	10	18	10
Q8BMF4	Q8BMF4	sp|Q8BMF4	c126	c126.a1	c126.a1.a1	sp|Q8BMF4|ODP2_MOUSE Dihydrolipoyllysine-residue acetyltransferase component of pyruvate dehydrogenase complex, mitochondrial OS=Mus musculus GN=Dlat PE=1 SV=2	14	17	24	16	8	16	26
Q8BMG7	Q8BMG7	sp|Q8BMG7	d1156	d1156.a1	d1156.a1.a1	sp|Q8BMG7|RBGPR_MOUSE Rab3 GTPase-activating protein non-catalytic subunit OS=Mus musculus GN=Rab3gap2 PE=1 SV=2	0	2	3	3	4	2	4
Q8BMG8	Q8BMG8	sp|Q8BMG8	d1773	d1773.a1	d1773.a1.a1	sp|Q8BMG8|MFTC_MOUSE Mitochondrial folate transporter/carrier OS=Mus musculus GN=Slc25a32 PE=1 SV=1	2	2	1	0	1	1	2
Q8BMJ2	Q8BMJ2	sp|Q8BMJ2	d1789	d1789.a1	d1789.a1.a1	sp|Q8BMJ2|SYLC_MOUSE Leucine--tRNA ligase, cytoplasmic OS=Mus musculus GN=Lars PE=1 SV=2	0	1	2	1	1	0	0
Q8BMJ3	Q8BMJ3	sp|Q8BMJ3	d1744	d1744.a1	d1744.a1.a1	sp|Q8BMJ3|IF1AX_MOUSE Eukaryotic translation initiation factor 1A, X-chromosomal OS=Mus musculus GN=Eif1ax PE=2 SV=3	0	3	1	0	0	1	0
Q8BMK4	Q8BMK4	sp|Q8BMK4	c939	c939.a1	c939.a1.a1	sp|Q8BMK4|CKAP4_MOUSE Cytoskeleton-associated protein 4 OS=Mus musculus GN=Ckap4 PE=1 SV=2	1	0	2	0	0	0	0
Q8BMP6	Q8BMP6	sp|Q8BMP6	d1600	d1600.a1	d1600.a1.a1	sp|Q8BMP6|GCP60_MOUSE Golgi resident protein GCP60 OS=Mus musculus GN=Acbd3 PE=1 SV=3	0	3	0	0	0	0	0
Q8BMS1	Q8BMS1	sp|Q8BMS1	c211	c211.a1	c211.a1.a1	sp|Q8BMS1|ECHA_MOUSE Trifunctional enzyme subunit alpha, mitochondrial OS=Mus musculus GN=Hadha PE=1 SV=1	16	30	19	10	8	6	9
Q8BN57	Q8BN57	sp|Q8BN57	d1856	d1856.a1	d1856.a1.a1	sp|Q8BN57|CC033_MOUSE Protein C3orf33 homolog OS=Mus musculus PE=2 SV=1	0	1	2	1	0	1	3
Q8BNN1	Q8BNN1	sp|Q8BNN1	d1871	d1871.a1	d1871.a1.a1	sp|Q8BNN1|SPA2L_MOUSE Spermatogenesis-associated protein 2-like protein OS=Mus musculus GN=Spata2l PE=1 SV=1	1	1	1	2	0	2	1
Q8BNW9	Q8BNW9	sp|Q8BNW9	d1127	d1127.a1	d1127.a1.a1	sp|Q8BNW9|KBTBB_MOUSE Kelch repeat and BTB domain-containing protein 11 OS=Mus musculus GN=Kbtbd11 PE=1 SV=3	3	1	3	3	2	3	3
Q8BNY6	Q8BNY6	sp|Q8BNY6	c759	c759.a1	c759.a1.a1	sp|Q8BNY6|NCS1_MOUSE Neuronal calcium sensor 1 OS=Mus musculus GN=Ncs1 PE=1 SV=3	5	6	4	4	5	6	6
Q8BP47	Q8BP47	sp|Q8BP47	c899	c899.a1	c899.a1.a1	sp|Q8BP47|SYNC_MOUSE Asparagine--tRNA ligase, cytoplasmic OS=Mus musculus GN=Nars PE=1 SV=2	5	2	3	2	0	5	7
Q8BP67	Q8BP67	sp|Q8BP67	c978	c978.a1	c978.a1.a1	sp|Q8BP67|RL24_MOUSE 60S ribosomal protein L24 OS=Mus musculus GN=Rpl24 PE=1 SV=2	2	2	2	1	2	4	3
Q8BP92	Q8BP92	sp|Q8BP92	d1424	d1424.a1	d1424.a1.a1	sp|Q8BP92|RCN2_MOUSE Reticulocalbin-2 OS=Mus musculus GN=Rcn2 PE=1 SV=1	2	2	2	1	0	3	2
Q8BPE4	Q8BPE4	sp|Q8BPE4	d1946	d1946.a1	d1946.a1.a1	sp|Q8BPE4|TM177_MOUSE Transmembrane protein 177 OS=Mus musculus GN=Tmem177 PE=1 SV=1	2	0	2	1	1	1	0
Q8BPM0	Q8BPM0	sp|Q8BPM0	d1708	d1708.a1	d1708.a1.a1	sp|Q8BPM0-2|DAAM1_MOUSE Isoform 2 of Disheveled-associated activator of morphogenesis 1 OS=Mus musculus GN=Daam1	1	1	1	1	0	0	1
Q8BPN8	Q8BPN8	sp|Q8BPN8	b80	b80.a1	b80.a1.a1	sp|Q8BPN8-2|DMXL2_MOUSE Isoform 2 of DmX-like protein 2 OS=Mus musculus GN=Dmxl2	20	20	38	44	23	17	16
Q8BPQ7	Q8BPQ7	sp|Q8BPQ7	d1373	d1373.a1	d1373.a1.a1	sp|Q8BPQ7|SGSM1_MOUSE Small G protein signaling modulator 1 OS=Mus musculus GN=Sgsm1 PE=1 SV=2	2	1	1	3	1	0	1
Q8BPU7	Q8BPU7	sp|Q8BPU7	d1158	d1158.a2	d1158.a2.a1	sp|Q8BPU7|ELMO1_MOUSE Engulfment and cell motility protein 1 OS=Mus musculus GN=Elmo1 PE=1 SV=2	1	0	0	0	0	0	1
Q8BQP9	Q8BQP9	sp|Q8BQP9	d1844	d1844.a1	d1844.a1.a1	sp|Q8BQP9|R7BP_MOUSE Regulator of G-protein signaling 7-binding protein OS=Mus musculus GN=Rgs7bp PE=1 SV=1	1	1	0	1	0	2	0
Q8BQZ4	Q8BQZ4	sp|Q8BQZ4	d1832	d1832.a1	d1832.a1.a1	sp|Q8BQZ4|RLGPB_MOUSE Ral GTPase-activating protein subunit beta OS=Mus musculus GN=Ralgapb PE=1 SV=2	0	0	1	0	0	0	1
Q8BR63	Q8BR63	sp|Q8BR63	d2175	d2175.a1	d2175.a1.a1	sp|Q8BR63|F177A_MOUSE Protein FAM177A1 OS=Mus musculus GN=Fam177a1 PE=1 SV=1	0	0	0	1	0	1	0
Q8BR92	Q8BR92	sp|Q8BR92	d2188	d2188.a1	d2188.a1.a1	sp|Q8BR92|PALM2_MOUSE Paralemmin-2 OS=Mus musculus GN=Palm2 PE=1 SV=1	0	1	0	0	0	0	0
Q8BRF7	Q8BRF7	sp|Q8BRF7	d1858	d1858.a1	d1858.a1.a1	sp|Q8BRF7-3|SCFD1_MOUSE Isoform 3 of Sec1 family domain-containing protein 1 OS=Mus musculus GN=Scfd1	2	0	3	1	1	1	1
Q8BRJ3	Q8BRJ3	sp|Q8BRJ3	d2230	d2230.a1	d2230.a1.a1	sp|Q8BRJ3|RELL2_MOUSE RELT-like protein 2 OS=Mus musculus GN=Rell2 PE=1 SV=1	0	0	2	0	0	2	0
Q8BRT1	Q8BRT1	sp|Q8BRT1	c279	c279.a1	c279.a1.a1	sp|Q8BRT1|CLAP2_MOUSE CLIP-associating protein 2 OS=Mus musculus GN=Clasp2 PE=1 SV=1	3	4	3	3	1	2	3
Q8BS40	Q8BS40	sp|Q8BS40	d2357	d2357.a1	d2357.a1.a1	sp|Q8BS40|CPTP_MOUSE Ceramide-1-phosphate transfer protein OS=Mus musculus GN=Cptp PE=1 SV=1	0	0	0	0	0	0	0
Q8BSF4	Q8BSF4	sp|Q8BSF4	d1504	d1504.a1	d1504.a1.a1	sp|Q8BSF4|PISD_MOUSE Phosphatidylserine decarboxylase proenzyme OS=Mus musculus GN=Pisd PE=2 SV=1	1	1	2	3	2	3	2
Q8BSL7	Q8BSL7	sp|Q8BSL7	b56	b56.a2	b56.a2.a1	sp|Q8BSL7|ARF2_MOUSE ADP-ribosylation factor 2 OS=Mus musculus GN=Arf2 PE=1 SV=2	24	22	33	24	22	29	21
Q8BSS9	Q8BSS9	sp|Q8BSS9	d1298	d1298.a1	d1298.a1.a1	sp|Q8BSS9|LIPA2_MOUSE Liprin-alpha-2 OS=Mus musculus GN=Ppfia2 PE=1 SV=2	0	1	0	0	1	0	1
Q8BSY0	Q8BSY0	sp|Q8BSY0	d2095	d2095.a1	d2095.a1.a1	sp|Q8BSY0|ASPH_MOUSE Aspartyl/asparaginyl beta-hydroxylase OS=Mus musculus GN=Asph PE=1 SV=1	1	1	0	0	0	0	1
Q8BSZ2	Q8BSZ2	sp|Q8BSZ2	d1929	d1929.a1	d1929.a1.a1	sp|Q8BSZ2|AP3S2_MOUSE AP-3 complex subunit sigma-2 OS=Mus musculus GN=Ap3s2 PE=1 SV=1	0	1	0	0	0	1	0
Q8BTE5	Q8BTE5	sp|Q8BTE5	d2139	d2139.a1	d2139.a1.a1	sp|Q8BTE5|CEBOS_MOUSE Protein CEBPZOS OS=Mus musculus GN=Cebpzos PE=3 SV=2	0	0	2	0	0	0	0
Q8BTG7	Q8BTG7	sp|Q8BTG7	c854	c854.a1	c854.a1.a1	sp|Q8BTG7-2|NDRG4_MOUSE Isoform 2 of Protein NDRG4 OS=Mus musculus GN=Ndrg4	2	2	3	3	1	3	2
Q8BTG7	Q8BTG7	sp|Q8BTG7	c854	c854.a2	c854.a2.a1	sp|Q8BTG7-3|NDRG4_MOUSE Isoform 3 of Protein NDRG4 OS=Mus musculus GN=Ndrg4	2	2	3	3	1	3	2
Q8BTH8	Q8BTH8	sp|Q8BTH8	d1812	d1812.a1	d1812.a1.a1	sp|Q8BTH8|KC1G1_MOUSE Casein kinase I isoform gamma-1 OS=Mus musculus GN=Csnk1g1 PE=1 SV=2	1	1	1	1	1	1	0
Q8BTV1	Q8BTV1	sp|Q8BTV1	d1264	d1264.a1	d1264.a1.a1	sp|Q8BTV1|TUSC3_MOUSE Tumor suppressor candidate 3 OS=Mus musculus GN=Tusc3 PE=1 SV=1	1	2	2	2	1	4	1
Q8BTX9	Q8BTX9	sp|Q8BTX9	c213	c213.a1	c213.a1.a1	sp|Q8BTX9|HSDL1_MOUSE Inactive hydroxysteroid dehydrogenase-like protein 1 OS=Mus musculus GN=Hsdl1 PE=1 SV=1	11	9	11	14	7	11	4
Q8BTZ5	Q8BTZ5	sp|Q8BTZ5	d2262	d2262.a1	d2262.a1.a1	sp|Q8BTZ5|ANR46_MOUSE Ankyrin repeat domain-containing protein 46 OS=Mus musculus GN=Ankrd46 PE=1 SV=1	0	0	0	0	0	0	0
Q8BU30	Q8BU30	sp|Q8BU30	d1161	d1161.a1	d1161.a1.a1	sp|Q8BU30|SYIC_MOUSE Isoleucine--tRNA ligase, cytoplasmic OS=Mus musculus GN=Iars PE=1 SV=2	1	2	2	2	3	2	5
Q8BU31	Q8BU31	sp|Q8BU31	a3	a3.b30	a3.b30.a1	sp|Q8BU31|RAP2C_MOUSE Ras-related protein Rap-2c OS=Mus musculus GN=Rap2c PE=1 SV=1	12	8	10	12	13	14	3
Q8BU88	Q8BU88	sp|Q8BU88	c770	c770.a1	c770.a1.a1	sp|Q8BU88|RM22_MOUSE 39S ribosomal protein L22, mitochondrial OS=Mus musculus GN=Mrpl22 PE=1 SV=1	4	3	3	2	3	5	5
Q8BUK6	Q8BUK6	sp|Q8BUK6	d2080	d2080.a1	d2080.a1.a1	sp|Q8BUK6|HOOK3_MOUSE Protein Hook homolog 3 OS=Mus musculus GN=Hook3 PE=1 SV=2	1	0	0	0	0	0	0
Q8BUM6	Q8BUM6	sp|Q8BUM6	d2227	d2227.a1	d2227.a1.a1	sp|Q8BUM6|F163B_MOUSE Protein FAM163B OS=Mus musculus GN=Fam163b PE=1 SV=1	0	0	0	0	0	0	0
Q8BUV3	Q8BUV3	sp|Q8BUV3	c752	c752.a1	c752.a1.a1	sp|Q8BUV3|GEPH_MOUSE Gephyrin OS=Mus musculus GN=Gphn PE=1 SV=2	2	4	3	3	2	2	3
Q8BUY5	Q8BUY5	sp|Q8BUY5	d1924	d1924.a1	d1924.a1.a1	sp|Q8BUY5|TIDC1_MOUSE Complex I assembly factor TIMMDC1, mitochondrial OS=Mus musculus GN=Timmdc1 PE=1 SV=1	1	0	0	0	0	1	1
Q8BVE3	Q8BVE3	sp|Q8BVE3	c181	c181.a1	c181.a1.a1	sp|Q8BVE3|VATH_MOUSE V-type proton ATPase subunit H OS=Mus musculus GN=Atp6v1h PE=1 SV=1	19	20	23	23	18	20	20
Q8BVI4	Q8BVI4	sp|Q8BVI4	c754	c754.a1	c754.a1.a1	sp|Q8BVI4|DHPR_MOUSE Dihydropteridine reductase OS=Mus musculus GN=Qdpr PE=1 SV=2	5	1	1	1	3	3	2
Q8BVQ5	Q8BVQ5	sp|Q8BVQ5	d1249	d1249.a1	d1249.a1.a1	sp|Q8BVQ5|PPME1_MOUSE Protein phosphatase methylesterase 1 OS=Mus musculus GN=Ppme1 PE=1 SV=5	3	3	3	2	0	3	2
Q8BW41	Q8BW41	sp|Q8BW41	d2120	d2120.a1	d2120.a1.a1	sp|Q8BW41-2|PMGT2_MOUSE Isoform 2 of Protein O-linked-mannose beta-1,4-N-acetylglucosaminyltransferase 2 OS=Mus musculus GN=Pomgnt2	0	0	1	0	0	0	2
Q8BW75	Q8BW75	sp|Q8BW75	c828	c828.a1	c828.a1.a1	sp|Q8BW75|AOFB_MOUSE Amine oxidase [flavin-containing] B OS=Mus musculus GN=Maob PE=1 SV=4	3	2	5	4	3	4	6
Q8BW96	Q8BW96	sp|Q8BW96	d1633	d1633.a2	d1633.a2.a1	sp|Q8BW96-2|KCC1D_MOUSE Isoform 2 of Calcium/calmodulin-dependent protein kinase type 1D OS=Mus musculus GN=Camk1d	0	0	2	0	0	1	2
Q8BWF0	Q8BWF0	sp|Q8BWF0	c177	c177.a1	c177.a1.a1	sp|Q8BWF0|SSDH_MOUSE Succinate-semialdehyde dehydrogenase, mitochondrial OS=Mus musculus GN=Aldh5a1 PE=1 SV=1	20	21	24	27	16	17	19
Q8BWG8	Q8BWG8	sp|Q8BWG8	d1734	d1734.a1	d1734.a1.a1	sp|Q8BWG8-2|ARRB1_MOUSE Isoform 1B of Beta-arrestin-1 OS=Mus musculus GN=Arrb1	3	3	1	1	1	2	1
Q8BWM0	Q8BWM0	sp|Q8BWM0	c474	c474.a1	c474.a1.a1	sp|Q8BWM0|PGES2_MOUSE Prostaglandin E synthase 2 OS=Mus musculus GN=Ptges2 PE=1 SV=3	8	6	6	10	5	9	5
Q8BWQ6	Q8BWQ6	sp|Q8BWQ6	d1487	d1487.a1	d1487.a1.a1	sp|Q8BWQ6|CP062_MOUSE UPF0505 protein C16orf62 homolog OS=Mus musculus PE=1 SV=2	2	4	2	2	3	1	2
Q8BWR2	Q8BWR2	sp|Q8BWR2	d1270	d1270.a1	d1270.a1.a1	sp|Q8BWR2-2|PITH1_MOUSE Isoform 2 of PITH domain-containing protein 1 OS=Mus musculus GN=Pithd1	2	2	2	1	1	1	2
Q8BWS5	Q8BWS5	sp|Q8BWS5	d2328	d2328.a1	d2328.a1.a1	sp|Q8BWS5|GRIN3_MOUSE G protein-regulated inducer of neurite outgrowth 3 OS=Mus musculus GN=Gprin3 PE=1 SV=1	0	0	0	0	0	0	0
Q8BWT1	Q8BWT1	sp|Q8BWT1	c529	c529.a1	c529.a1.a1	sp|Q8BWT1|THIM_MOUSE 3-ketoacyl-CoA thiolase, mitochondrial OS=Mus musculus GN=Acaa2 PE=1 SV=3	7	6	7	6	6	7	4
Q8BWY3	Q8BWY3	sp|Q8BWY3	c720	c720.a1	c720.a1.a1	sp|Q8BWY3|ERF1_MOUSE Eukaryotic peptide chain release factor subunit 1 OS=Mus musculus GN=Etf1 PE=1 SV=4	5	5	7	6	5	5	5
Q8BX10	Q8BX10	sp|Q8BX10	c428	c428.a1	c428.a1.a1	sp|Q8BX10-2|PGAM5_MOUSE Isoform 2 of Serine/threonine-protein phosphatase PGAM5, mitochondrial OS=Mus musculus GN=Pgam5	3	8	9	8	4	15	5
Q8BX70	Q8BX70	sp|Q8BX70	d1242	d1242.a1	d1242.a1.a1	sp|Q8BX70-2|VP13C_MOUSE Isoform 2 of Vacuolar protein sorting-associated protein 13C OS=Mus musculus GN=Vps13c	1	0	2	0	0	0	0
Q8BXC6	Q8BXC6	sp|Q8BXC6	d2015	d2015.a1	d2015.a1.a1	sp|Q8BXC6|COMD2_MOUSE COMM domain-containing protein 2 OS=Mus musculus GN=Commd2 PE=1 SV=1	0	2	1	0	1	0	1
Q8BXK8	Q8BXK8	sp|Q8BXK8	c288	c288.a3	c288.a3.a1	sp|Q8BXK8|AGAP1_MOUSE Arf-GAP with GTPase, ANK repeat and PH domain-containing protein 1 OS=Mus musculus GN=Agap1 PE=1 SV=1	2	2	3	4	3	3	2
Q8BXT1	Q8BXT1	sp|Q8BXT1	d2117	d2117.a1	d2117.a1.a1	sp|Q8BXT1|RGS8_MOUSE Regulator of G-protein signaling 8 OS=Mus musculus GN=Rgs8 PE=1 SV=1	0	1	0	0	0	0	1
Q8BXV2	Q8BXV2	sp|Q8BXV2	c948	c948.a1	c948.a1.a1	sp|Q8BXV2|BRI3B_MOUSE BRI3-binding protein OS=Mus musculus GN=Bri3bp PE=1 SV=1	4	3	3	4	5	3	5
Q8BXZ1	Q8BXZ1	sp|Q8BXZ1	d1618	d1618.a1	d1618.a1.a1	sp|Q8BXZ1|TMX3_MOUSE Protein disulfide-isomerase TMX3 OS=Mus musculus GN=Tmx3 PE=1 SV=2	1	1	2	2	0	1	2
Q8BY89	Q8BY89	sp|Q8BY89	d1347	d1347.a1	d1347.a1.a1	sp|Q8BY89-2|CTL2_MOUSE Isoform 2 of Choline transporter-like protein 2 OS=Mus musculus GN=Slc44a2	3	2	3	3	0	5	5
Q8BYA0	Q8BYA0	sp|Q8BYA0	d1852	d1852.a1	d1852.a1.a1	sp|Q8BYA0|TBCD_MOUSE Tubulin-specific chaperone D OS=Mus musculus GN=Tbcd PE=1 SV=1	1	1	3	2	0	0	1
Q8BYH7	Q8BYH7	sp|Q8BYH7	d1483	d1483.a1	d1483.a1.a1	sp|Q8BYH7|TBC17_MOUSE TBC1 domain family member 17 OS=Mus musculus GN=Tbc1d17 PE=1 SV=2	4	2	2	1	0	0	3
Q8BYI9	Q8BYI9	sp|Q8BYI9	c205	c205.a1	c205.a1.a1	sp|Q8BYI9|TENR_MOUSE Tenascin-R OS=Mus musculus GN=Tnr PE=1 SV=2	6	8	7	12	5	5	7
Q8BYK6	Q8BYK6	sp|Q8BYK6	d1795	d1795.a1	d1795.a1.a1	sp|Q8BYK6-3|YTHD3_MOUSE Isoform 3 of YTH domain-containing family protein 3 OS=Mus musculus GN=Ythdf3	1	1	1	1	0	1	0
Q8BYL4	Q8BYL4	sp|Q8BYL4	d1793	d1793.a1	d1793.a1.a1	sp|Q8BYL4|SYYM_MOUSE Tyrosine--tRNA ligase, mitochondrial OS=Mus musculus GN=Yars2 PE=1 SV=2	1	2	2	1	3	0	0
Q8BYM5	Q8BYM5	sp|Q8BYM5	c389	c389.a1	c389.a1.a1	sp|Q8BYM5|NLGN3_MOUSE Neuroligin-3 OS=Mus musculus GN=Nlgn3 PE=1 SV=2	6	7	4	3	2	3	3
Q8BYP3	Q8BYP3	sp|Q8BYP3	d1211	d1211.a1	d1211.a1.a1	sp|Q8BYP3|RHOF_MOUSE Rho-related GTP-binding protein RhoF OS=Mus musculus GN=Rhof PE=1 SV=1	2	2	1	1	0	4	0
Q8BYR5	Q8BYR5	sp|Q8BYR5	c184	c184.a3	c184.a3.a1	sp|Q8BYR5-2|CAPS2_MOUSE Isoform 2 of Calcium-dependent secretion activator 2 OS=Mus musculus GN=Cadps2	1	3	7	5	5	5	5
Q8BZ81	Q8BZ81	sp|Q8BZ81	d1978	d1978.a1	d1978.a1.a1	sp|Q8BZ81-2|LRRT3_MOUSE Isoform 2 of Leucine-rich repeat transmembrane neuronal protein 3 OS=Mus musculus GN=Lrrtm3	1	3	1	0	0	0	2
Q8BZ98	Q8BZ98	sp|Q8BZ98	b35	b35.a3	b35.a3.a1	sp|Q8BZ98|DYN3_MOUSE Dynamin-3 OS=Mus musculus GN=Dnm3 PE=1 SV=1	13	19	26	14	10	12	12
Q8BZA9	Q8BZA9	sp|Q8BZA9	d2201	d2201.a1	d2201.a1.a1	sp|Q8BZA9|TIGAR_MOUSE Fructose-2,6-bisphosphatase TIGAR OS=Mus musculus GN=Tigar PE=1 SV=1	1	0	0	0	0	0	0
Q8BZZ3	Q8BZZ3	sp|Q8BZZ3	c510	c510.a4	c510.a4.a1	sp|Q8BZZ3|WWP1_MOUSE NEDD4-like E3 ubiquitin-protein ligase WWP1 OS=Mus musculus GN=Wwp1 PE=1 SV=2	3	1	2	1	1	1	2
Q8C031	Q8C031	sp|Q8C031	c992	c992.a2	c992.a2.a1	sp|Q8C031|LRC4C_MOUSE Leucine-rich repeat-containing protein 4C OS=Mus musculus GN=Lrrc4c PE=1 SV=2	2	1	0	1	1	0	1
Q8C042	Q8C042	sp|Q8C042	d2427	d2427.a1	d2427.a1.a1	sp|Q8C042-2|ENO4_MOUSE|reversed Isoform 2 of Enolase-like protein ENO4 OS=Mus musculus GN=Eno4	2	0	0	0	0	0	0
Q8C052	Q8C052	sp|Q8C052	d1220	d1220.a1	d1220.a1.a1	sp|Q8C052|MAP1S_MOUSE Microtubule-associated protein 1S OS=Mus musculus GN=Map1s PE=1 SV=2	1	2	3	1	2	2	4
Q8C078	Q8C078	sp|Q8C078	d2276	d2276.a1	d2276.a1.a1	sp|Q8C078-2|KKCC2_MOUSE Isoform 2 of Calcium/calmodulin-dependent protein kinase kinase 2 OS=Mus musculus GN=Camkk2	0	0	1	0	0	0	0
Q8C079	Q8C079	sp|Q8C079	d1841	d1841.a1	d1841.a1.a1	sp|Q8C079-4|STRP1_MOUSE Isoform 4 of Striatin-interacting protein 1 OS=Mus musculus GN=Strip1	2	1	2	2	1	0	1
Q8C0C7	Q8C0C7	sp|Q8C0C7	d2157	d2157.a1	d2157.a1.a1	sp|Q8C0C7|SYFA_MOUSE Phenylalanine--tRNA ligase alpha subunit OS=Mus musculus GN=Farsa PE=1 SV=1	0	0	0	1	0	0	1
Q8C0E2	Q8C0E2	sp|Q8C0E2	c274	c274.a1	c274.a1.a1	sp|Q8C0E2|VP26B_MOUSE Vacuolar protein sorting-associated protein 26B OS=Mus musculus GN=Vps26b PE=1 SV=1	7	7	7	6	6	13	7
Q8C0L0	Q8C0L0	sp|Q8C0L0	c765	c765.a1	c765.a1.a1	sp|Q8C0L0|TMX4_MOUSE Thioredoxin-related transmembrane protein 4 OS=Mus musculus GN=Tmx4 PE=1 SV=2	6	6	5	5	4	5	3
Q8C0M9	Q8C0M9	sp|Q8C0M9	c468	c468.a1	c468.a1.a1	sp|Q8C0M9|ASGL1_MOUSE Isoaspartyl peptidase/L-asparaginase OS=Mus musculus GN=Asrgl1 PE=1 SV=1	5	2	5	5	4	9	8
Q8C0P5	Q8C0P5	sp|Q8C0P5	d2292	d2292.a1	d2292.a1.a1	sp|Q8C0P5|COR2A_MOUSE Coronin-2A OS=Mus musculus GN=Coro2a PE=2 SV=1	0	0	2	0	0	1	0
Q8C0P7	Q8C0P7	sp|Q8C0P7	d2414	d2414.a1	d2414.a1.a1	sp|Q8C0P7|ZN451_MOUSE Zinc finger protein 451 OS=Mus musculus GN=Znf451 PE=2 SV=1	0	0	0	0	2	0	0
Q8C0T5	Q8C0T5	sp|Q8C0T5	d1815	d1815.a1	d1815.a1.a1	sp|Q8C0T5-2|SI1L1_MOUSE Isoform 2 of Signal-induced proliferation-associated 1-like protein 1 OS=Mus musculus GN=Sipa1l1	0	1	1	1	1	0	0
Q8C129	Q8C129	sp|Q8C129	c162	c162.a2	c162.a2.a1	sp|Q8C129|LCAP_MOUSE Leucyl-cystinyl aminopeptidase OS=Mus musculus GN=Lnpep PE=1 SV=1	0	0	1	1	1	1	2
Q8C163	Q8C163	sp|Q8C163	c593	c593.a1	c593.a1.a1	sp|Q8C163|EXOG_MOUSE Nuclease EXOG, mitochondrial OS=Mus musculus GN=Exog PE=1 SV=1	4	6	8	7	3	6	7
Q8C166	Q8C166	sp|Q8C166	d1468	d1468.a1	d1468.a1.a1	sp|Q8C166|CPNE1_MOUSE Copine-1 OS=Mus musculus GN=Cpne1 PE=1 SV=1	1	1	3	2	2	1	3
Q8C1A5	Q8C1A5	sp|Q8C1A5	d1129	d1129.a1	d1129.a1.a1	sp|Q8C1A5|THOP1_MOUSE Thimet oligopeptidase OS=Mus musculus GN=Thop1 PE=1 SV=1	2	1	1	1	0	0	4
Q8C1B7	Q8C1B7	sp|Q8C1B7	b30	b30.a2	b30.a2.a1	sp|Q8C1B7-2|SEP11_MOUSE Isoform 2 of Septin-11 OS=Mus musculus GN=Sept11	10	15	15	16	7	14	15
Q8C1Q6	Q8C1Q6	sp|Q8C1Q6	d1873	d1873.a1	d1873.a1.a1	sp|Q8C1Q6|SMIM4_MOUSE Small integral membrane protein 4 OS=Mus musculus GN=Smim4 PE=1 SV=2	1	0	1	0	1	0	1
Q8C2Q3	Q8C2Q3	sp|Q8C2Q3	d2004	d2004.a1	d2004.a1.a1	sp|Q8C2Q3|RBM14_MOUSE RNA-binding protein 14 OS=Mus musculus GN=Rbm14 PE=1 SV=1	1	3	0	0	0	0	0
Q8C3F2	Q8C3F2	sp|Q8C3F2	d1715	d1715.a1	d1715.a1.a1	sp|Q8C3F2-3|F120C_MOUSE Isoform 3 of Constitutive coactivator of PPAR-gamma-like protein 2 OS=Mus musculus GN=Fam120c	0	0	0	0	0	0	0
Q8C3Q5	Q8C3Q5	sp|Q8C3Q5	d2066	d2066.a1	d2066.a1.a1	sp|Q8C3Q5-2|SHSA7_MOUSE Isoform 2 of Protein shisa-7 OS=Mus musculus GN=Shisa7	0	0	0	0	0	0	0
Q8C3W1	Q8C3W1	sp|Q8C3W1	d2256	d2256.a1	d2256.a1.a1	sp|Q8C3W1|CA198_MOUSE Uncharacterized protein C1orf198 homolog OS=Mus musculus PE=1 SV=1	0	0	0	0	0	0	0
Q8C3X2	Q8C3X2	sp|Q8C3X2	d2238	d2238.a1	d2238.a1.a1	sp|Q8C3X2-2|CC90B_MOUSE Isoform 2 of Coiled-coil domain-containing protein 90B, mitochondrial OS=Mus musculus GN=Ccdc90b	0	0	0	0	0	0	0
Q8C3X4	Q8C3X4	sp|Q8C3X4	d2391	d2391.a1	d2391.a1.a1	sp|Q8C3X4-2|GUF1_MOUSE Isoform 2 of Translation factor Guf1, mitochondrial OS=Mus musculus GN=Guf1	0	0	2	0	0	0	1
Q8C419	Q8C419	sp|Q8C419	c517	c517.a1	c517.a1.a1	sp|Q8C419|GP158_MOUSE Probable G-protein coupled receptor 158 OS=Mus musculus GN=Gpr158 PE=1 SV=2	2	3	3	5	2	3	5
Q8C437	Q8C437	sp|Q8C437	d1501	d1501.a1	d1501.a1.a1	sp|Q8C437-3|PEX5R_MOUSE Isoform 3 of PEX5-related protein OS=Mus musculus GN=Pex5l	2	1	2	1	1	2	1
Q8C460	Q8C460	sp|Q8C460	d1883	d1883.a1	d1883.a1.a1	sp|Q8C460-2|ERI3_MOUSE Isoform 2 of ERI1 exoribonuclease 3 OS=Mus musculus GN=Eri3	2	0	1	1	1	0	1
Q8C4Q6	Q8C4Q6	sp|Q8C4Q6	d1777	d1777.a1	d1777.a1.a1	sp|Q8C4Q6|AIDA_MOUSE Axin interactor, dorsalization-associated protein OS=Mus musculus GN=Aida PE=1 SV=1	1	1	1	2	1	3	1
Q8C522	Q8C522	sp|Q8C522	d1729	d1729.a1	d1729.a1.a1	sp|Q8C522|ENDD1_MOUSE Endonuclease domain-containing 1 protein OS=Mus musculus GN=Endod1 PE=1 SV=2	0	0	2	1	1	2	0
Q8C570	Q8C570	sp|Q8C570	d2198	d2198.a1	d2198.a1.a1	sp|Q8C570|RAE1L_MOUSE mRNA export factor OS=Mus musculus GN=Rae1 PE=1 SV=1	1	0	1	0	0	2	1
Q8C5H8	Q8C5H8	sp|Q8C5H8	d1327	d1327.a1	d1327.a1.a1	sp|Q8C5H8-2|NAKD2_MOUSE Isoform 2 of NAD kinase 2, mitochondrial OS=Mus musculus GN=Nadk2	3	0	2	2	0	3	3
Q8C650	Q8C650	sp|Q8C650	b30	b30.a8	b30.a8.a1	sp|Q8C650-2|SEP10_MOUSE Isoform 2 of Septin-10 OS=Mus musculus GN=Sept10	0	0	0	1	1	3	3
Q8C729	Q8C729	sp|Q8C729	d1767	d1767.a1	d1767.a1.a1	sp|Q8C729-2|F126B_MOUSE Isoform 2 of Protein FAM126B OS=Mus musculus GN=Fam126b	0	0	1	0	0	1	3
Q8C754	Q8C754	sp|Q8C754	d1407	d1407.a1	d1407.a1.a1	sp|Q8C754|VPS52_MOUSE Vacuolar protein sorting-associated protein 52 homolog OS=Mus musculus GN=Vps52 PE=1 SV=1	1	1	2	1	2	2	0
Q8C7H1	Q8C7H1	sp|Q8C7H1	d1608	d1608.a1	d1608.a1.a1	sp|Q8C7H1|MMAA_MOUSE Methylmalonic aciduria type A homolog, mitochondrial OS=Mus musculus GN=Mmaa PE=1 SV=1	1	1	3	1	0	1	0
Q8C7K6	Q8C7K6	sp|Q8C7K6	d1287	d1287.a1	d1287.a1.a1	sp|Q8C7K6|PCYXL_MOUSE Prenylcysteine oxidase-like OS=Mus musculus GN=Pcyox1l PE=1 SV=1	3	1	3	1	1	2	3
Q8C7M3	Q8C7M3	sp|Q8C7M3	d2029	d2029.a1	d2029.a1.a1	sp|Q8C7M3-2|TRIM9_MOUSE Isoform 2 of E3 ubiquitin-protein ligase TRIM9 OS=Mus musculus GN=Trim9	0	0	0	1	0	0	0
Q8C7X2	Q8C7X2	sp|Q8C7X2	d1073	d1073.a1	d1073.a1.a1	sp|Q8C7X2|EMC1_MOUSE ER membrane protein complex subunit 1 OS=Mus musculus GN=Emc1 PE=1 SV=1	3	3	11	4	2	1	4
Q8C854	Q8C854	sp|Q8C854	d1821	d1821.a1	d1821.a1.a1	sp|Q8C854-3|MYEF2_MOUSE Isoform 2 of Myelin expression factor 2 OS=Mus musculus GN=Myef2	1	0	0	0	0	0	1
Q8C863	Q8C863	sp|Q8C863	c510	c510.a3	c510.a3.a1	sp|Q8C863|ITCH_MOUSE E3 ubiquitin-protein ligase Itchy OS=Mus musculus GN=Itch PE=1 SV=2	3	2	5	2	2	1	1
Q8C8N2	Q8C8N2	sp|Q8C8N2	c498	c498.a1	c498.a1.a1	sp|Q8C8N2|SCAI_MOUSE Protein SCAI OS=Mus musculus GN=Scai PE=1 SV=2	9	10	7	13	8	10	5
Q8C8R3	Q8C8R3	sp|Q8C8R3	b23	b23.a1	b23.a1.a1	sp|Q8C8R3-2|ANK2_MOUSE Isoform 2 of Ankyrin-2 OS=Mus musculus GN=Ank2	28	32	25	34	20	22	29
Q8C8R3	Q8C8R3	sp|Q8C8R3	b23	b23.a2	b23.a2.a1	sp|Q8C8R3|ANK2_MOUSE Ankyrin-2 OS=Mus musculus GN=Ank2 PE=1 SV=2	27	31	25	30	18	19	27
Q8C8R3	Q8C8R3	sp|Q8C8R3	b23	b23.a5	b23.a5.a1	sp|Q8C8R3-7|ANK2_MOUSE Isoform 7 of Ankyrin-2 OS=Mus musculus GN=Ank2	3	2	3	4	1	1	1
Q8C8T8	Q8C8T8	sp|Q8C8T8	d2344	d2344.a1	d2344.a1.a1	sp|Q8C8T8|TSR2_MOUSE Pre-rRNA-processing protein TSR2 homolog OS=Mus musculus GN=Tsr2 PE=1 SV=1	0	0	0	0	0	0	0
Q8C996	Q8C996	sp|Q8C996	d1078	d1078.a1	d1078.a1.a1	sp|Q8C996|TM163_MOUSE Transmembrane protein 163 OS=Mus musculus GN=Tmem163 PE=1 SV=1	2	2	2	1	0	4	1
Q8CA71	Q8CA71	sp|Q8CA71	d1443	d1443.a1	d1443.a1.a1	sp|Q8CA71|SHSA4_MOUSE Protein shisa-4 OS=Mus musculus GN=Shisa4 PE=1 SV=1	3	0	1	0	2	4	2
Q8CA95	Q8CA95	sp|Q8CA95	c594	c594.a1	c594.a1.a1	sp|Q8CA95-3|PDE10_MOUSE Isoform 3 of cAMP and cAMP-inhibited cGMP 3',5'-cyclic phosphodiesterase 10A OS=Mus musculus GN=Pde10a	7	7	8	8	6	8	6
Q8CAA7	Q8CAA7	sp|Q8CAA7	c475	c475.a1	c475.a1.a1	sp|Q8CAA7|PGM2L_MOUSE Glucose 1,6-bisphosphate synthase OS=Mus musculus GN=Pgm2l1 PE=1 SV=1	6	5	9	8	4	9	9
Q8CAK1	Q8CAK1	sp|Q8CAK1	d1768	d1768.a1	d1768.a1.a1	sp|Q8CAK1|CAF17_MOUSE Putative transferase CAF17 homolog, mitochondrial OS=Mus musculus GN=Iba57 PE=1 SV=1	0	0	1	3	1	2	0
Q8CAQ8	Q8CAQ8	sp|Q8CAQ8	b99	b99.a1	b99.a1.a1	sp|Q8CAQ8-2|MIC60_MOUSE Isoform 2 of MICOS complex subunit Mic60 OS=Mus musculus GN=Immt	18	36	30	18	15	19	18
Q8CAY6	Q8CAY6	sp|Q8CAY6	d1440	d1440.a1	d1440.a1.a1	sp|Q8CAY6|THIC_MOUSE Acetyl-CoA acetyltransferase, cytosolic OS=Mus musculus GN=Acat2 PE=1 SV=2	0	1	1	2	1	1	1
Q8CBE3	Q8CBE3	sp|Q8CBE3	d1221	d1221.a1	d1221.a1.a1	sp|Q8CBE3|WDR37_MOUSE WD repeat-containing protein 37 OS=Mus musculus GN=Wdr37 PE=1 SV=1	0	2	5	5	1	2	2
Q8CBW3	Q8CBW3	sp|Q8CBW3	c836	c836.a2	c836.a2.a1	sp|Q8CBW3-2|ABI1_MOUSE Isoform 2 of Abl interactor 1 OS=Mus musculus GN=Abi1	1	1	0	0	0	1	1
Q8CBY8	Q8CBY8	sp|Q8CBY8	d1007	d1007.a1	d1007.a1.a1	sp|Q8CBY8-2|DCTN4_MOUSE Isoform 2 of Dynactin subunit 4 OS=Mus musculus GN=Dctn4	2	2	3	5	2	5	5
Q8CC21	Q8CC21	sp|Q8CC21	d1259	d1259.a1	d1259.a1.a1	sp|Q8CC21|TTC19_MOUSE Tetratricopeptide repeat protein 19, mitochondrial OS=Mus musculus GN=Ttc19 PE=1 SV=1	3	2	4	3	2	3	2
Q8CC35	Q8CC35	sp|Q8CC35	c908	c908.a1	c908.a1.a1	sp|Q8CC35-2|SYNPO_MOUSE Isoform 2 of Synaptopodin OS=Mus musculus GN=Synpo	0	0	0	0	0	0	0
Q8CC88	Q8CC88	sp|Q8CC88	d2383	d2383.a1	d2383.a1.a1	sp|Q8CC88-2|VWA8_MOUSE Isoform 2 of von Willebrand factor A domain-containing protein 8 OS=Mus musculus GN=Vwa8	0	0	0	0	0	0	0
Q8CCB4	Q8CCB4	sp|Q8CCB4	b37	b37.a6	b37.a6.a1	sp|Q8CCB4|VPS53_MOUSE Vacuolar protein sorting-associated protein 53 homolog OS=Mus musculus GN=Vps53 PE=1 SV=1	0	1	0	0	0	0	0
Q8CCJ3	Q8CCJ3	sp|Q8CCJ3	d1900	d1900.a1	d1900.a1.a1	sp|Q8CCJ3-1|UFL1_MOUSE Isoform 2 of E3 UFM1-protein ligase 1 OS=Mus musculus GN=Ufl1	0	0	1	1	1	2	1
Q8CCK0	Q8CCK0	sp|Q8CCK0	c334	c334.a2	c334.a2.a1	sp|Q8CCK0|H2AW_MOUSE Core histone macro-H2A.2 OS=Mus musculus GN=H2afy2 PE=1 SV=3	2	2	2	4	4	6	3
Q8CCM6	Q8CCM6	sp|Q8CCM6	d1682	d1682.a1	d1682.a1.a1	sp|Q8CCM6-2|TIM21_MOUSE Isoform 2 of Mitochondrial import inner membrane translocase subunit Tim21 OS=Mus musculus GN=Timm21	0	2	1	1	1	0	1
Q8CCN5	Q8CCN5	sp|Q8CCN5	d1997	d1997.a1	d1997.a1.a1	sp|Q8CCN5|BCAS3_MOUSE Breast carcinoma-amplified sequence 3 homolog OS=Mus musculus GN=Bcas3 PE=1 SV=2	0	0	2	0	0	1	0
Q8CDG3	Q8CDG3	sp|Q8CDG3	d2014	d2014.a1	d2014.a1.a1	sp|Q8CDG3|VCIP1_MOUSE Deubiquitinating protein VCIP135 OS=Mus musculus GN=Vcpip1 PE=1 SV=1	0	0	0	0	1	0	0
Q8CDN6	Q8CDN6	sp|Q8CDN6	c742	c742.a1	c742.a1.a1	sp|Q8CDN6|TXNL1_MOUSE Thioredoxin-like protein 1 OS=Mus musculus GN=Txnl1 PE=1 SV=3	5	4	5	4	0	5	3
Q8CFA2	Q8CFA2	sp|Q8CFA2	d1811	d1811.a1	d1811.a1.a1	sp|Q8CFA2|GCST_MOUSE Aminomethyltransferase, mitochondrial OS=Mus musculus GN=Amt PE=1 SV=1	0	0	1	2	2	2	1
Q8CFE4	Q8CFE4	sp|Q8CFE4	d1668	d1668.a1	d1668.a1.a1	sp|Q8CFE4|SCYL2_MOUSE SCY1-like protein 2 OS=Mus musculus GN=Scyl2 PE=1 SV=1	2	0	2	0	1	1	1
Q8CFI0	Q8CFI0	sp|Q8CFI0	c510	c510.a2	c510.a2.a1	sp|Q8CFI0-3|NED4L_MOUSE Isoform 3 of E3 ubiquitin-protein ligase NEDD4-like OS=Mus musculus GN=Nedd4l	2	5	6	3	3	1	2
Q8CFV4	Q8CFV4	sp|Q8CFV4	d1386	d1386.a1	d1386.a1.a1	sp|Q8CFV4|NRN1_MOUSE Neuritin OS=Mus musculus GN=Nrn1 PE=1 SV=1	1	1	2	1	1	2	2
Q8CG76	Q8CG76	sp|Q8CG76	d1086	d1086.a1	d1086.a1.a1	sp|Q8CG76|ARK72_MOUSE Aflatoxin B1 aldehyde reductase member 2 OS=Mus musculus GN=Akr7a2 PE=1 SV=3	3	1	3	2	2	4	4
Q8CGC7	Q8CGC7	sp|Q8CGC7	d1028	d1028.a1	d1028.a1.a1	sp|Q8CGC7|SYEP_MOUSE Bifunctional glutamate/proline--tRNA ligase OS=Mus musculus GN=Eprs PE=1 SV=4	0	2	5	3	1	3	2
Q8CGF6	Q8CGF6	sp|Q8CGF6	c647	c647.a1	c647.a1.a1	sp|Q8CGF6|WDR47_MOUSE WD repeat-containing protein 47 OS=Mus musculus GN=Wdr47 PE=1 SV=2	2	5	9	4	3	5	6
Q8CGK3	Q8CGK3	sp|Q8CGK3	c471	c471.a1	c471.a1.a1	sp|Q8CGK3|LONM_MOUSE Lon protease homolog, mitochondrial OS=Mus musculus GN=Lonp1 PE=1 SV=2	3	7	13	7	2	3	5
Q8CGK7	Q8CGK7	sp|Q8CGK7	b10	b10.a8	b10.a8.a1	sp|Q8CGK7|GNAL_MOUSE Guanine nucleotide-binding protein G(olf) subunit alpha OS=Mus musculus GN=Gnal PE=1 SV=1	15	15	16	16	12	20	14
Q8CGY8	Q8CGY8	sp|Q8CGY8	c971	c971.a1	c971.a1.a1	sp|Q8CGY8|OGT1_MOUSE UDP-N-acetylglucosamine--peptide N-acetylglucosaminyltransferase 110 kDa subunit OS=Mus musculus GN=Ogt PE=1 SV=2	0	3	5	1	0	0	1
Q8CH72	Q8CH72	sp|Q8CH72	d1714	d1714.a1	d1714.a1.a1	sp|Q8CH72|TRI32_MOUSE E3 ubiquitin-protein ligase TRIM32 OS=Mus musculus GN=Trim32 PE=1 SV=2	0	2	2	1	0	1	1
Q8CH77	Q8CH77	sp|Q8CH77	d2428	d2428.a1	d2428.a1.a1	sp|Q8CH77-2|NAV1_MOUSE Isoform 2 of Neuron navigator 1 OS=Mus musculus GN=Nav1	0	0	0	0	0	0	0
Q8CHC4	Q8CHC4	sp|Q8CHC4	b72	b72.a1	b72.a1.a1	sp|Q8CHC4|SYNJ1_MOUSE Synaptojanin-1 OS=Mus musculus GN=Synj1 PE=1 SV=3	18	33	40	42	35	27	28
Q8CHG7	Q8CHG7	sp|Q8CHG7	d1170	d1170.a1	d1170.a1.a1	sp|Q8CHG7|RPGF2_MOUSE Rap guanine nucleotide exchange factor 2 OS=Mus musculus GN=Rapgef2 PE=1 SV=2	4	3	2	1	0	0	2
Q8CHH9	Q8CHH9	sp|Q8CHH9	b30	b30.a5	b30.a5.a1	sp|Q8CHH9-2|SEPT8_MOUSE Isoform 2 of Septin-8 OS=Mus musculus GN=Sept8	6	7	8	11	5	9	10
Q8CHP8	Q8CHP8	sp|Q8CHP8	d1532	d1532.a1	d1532.a1.a1	sp|Q8CHP8|PGP_MOUSE Phosphoglycolate phosphatase OS=Mus musculus GN=Pgp PE=1 SV=1	0	1	4	0	0	1	1
Q8CHT0	Q8CHT0	sp|Q8CHT0	d1919	d1919.a1	d1919.a1.a1	sp|Q8CHT0|AL4A1_MOUSE Delta-1-pyrroline-5-carboxylate dehydrogenase, mitochondrial OS=Mus musculus GN=Aldh4a1 PE=1 SV=3	1	0	0	0	0	0	1
Q8CHT1	Q8CHT1	sp|Q8CHT1	c531	c531.a1	c531.a1.a1	sp|Q8CHT1-2|NGEF_MOUSE Isoform 2 of Ephexin-1 OS=Mus musculus GN=Ngef	8	12	10	3	3	6	6
Q8CHU3	Q8CHU3	sp|Q8CHU3	d1452	d1452.a1	d1452.a1.a1	sp|Q8CHU3-2|EPN2_MOUSE Isoform 2 of Epsin-2 OS=Mus musculus GN=Epn2	1	4	2	2	1	1	2
Q8CHX7	Q8CHX7	sp|Q8CHX7	d2097	d2097.a1	d2097.a1.a1	sp|Q8CHX7|RFTN2_MOUSE Raftlin-2 OS=Mus musculus GN=Rftn2 PE=1 SV=3	0	0	0	0	0	0	0
Q8CI43	Q8CI43	sp|Q8CI43	c676	c676.a2	c676.a2.a1	sp|Q8CI43|MYL6B_MOUSE Myosin light chain 6B OS=Mus musculus GN=Myl6b PE=1 SV=1	1	0	1	1	0	0	1
Q8CI71	Q8CI71	sp|Q8CI71	d1953	d1953.a1	d1953.a1.a1	sp|Q8CI71-2|SYNDE_MOUSE Isoform 2 of Syndetin OS=Mus musculus GN=Ccdc132	1	1	0	1	0	0	1
Q8CI78	Q8CI78	sp|Q8CI78	d1198	d1198.a1	d1198.a1.a1	sp|Q8CI78|RMND1_MOUSE Required for meiotic nuclear division protein 1 homolog OS=Mus musculus GN=Rmnd1 PE=1 SV=1	2	2	3	5	1	3	5
Q8CI94	Q8CI94	sp|Q8CI94	c154	c154.a1	c154.a1.a1	sp|Q8CI94|PYGB_MOUSE Glycogen phosphorylase, brain form OS=Mus musculus GN=Pygb PE=1 SV=3	19	21	35	22	13	18	11
Q8CIE6	Q8CIE6	sp|Q8CIE6	c340	c340.a1	c340.a1.a1	sp|Q8CIE6|COPA_MOUSE Coatomer subunit alpha OS=Mus musculus GN=Copa PE=1 SV=2	6	10	15	7	9	7	17
Q8CIG8	Q8CIG8	sp|Q8CIG8	d1163	d1163.a1	d1163.a1.a1	sp|Q8CIG8|ANM5_MOUSE Protein arginine N-methyltransferase 5 OS=Mus musculus GN=Prmt5 PE=1 SV=3	3	4	2	2	1	2	2
Q8CIM3	Q8CIM3	sp|Q8CIM3	d1985	d1985.a1	d1985.a1.a1	sp|Q8CIM3|D2HDH_MOUSE D-2-hydroxyglutarate dehydrogenase, mitochondrial OS=Mus musculus GN=D2hgdh PE=1 SV=3	0	0	4	1	0	1	1
Q8CIN4	Q8CIN4	sp|Q8CIN4	c682	c682.a3	c682.a3.a1	sp|Q8CIN4|PAK2_MOUSE Serine/threonine-protein kinase PAK 2 OS=Mus musculus GN=Pak2 PE=1 SV=1	1	1	1	2	0	1	2
Q8CIP4	Q8CIP4	sp|Q8CIP4	c505	c505.a4	c505.a4.a1	sp|Q8CIP4|MARK4_MOUSE MAP/microtubule affinity-regulating kinase 4 OS=Mus musculus GN=Mark4 PE=1 SV=1	4	1	2	2	0	4	4
Q8CIQ7	Q8CIQ7	sp|Q8CIQ7	c911	c911.a1	c911.a1.a1	sp|Q8CIQ7|DOCK3_MOUSE Dedicator of cytokinesis protein 3 OS=Mus musculus GN=Dock3 PE=1 SV=1	4	7	5	4	4	5	6
Q8CJ19	Q8CJ19	sp|Q8CJ19	d1377	d1377.a1	d1377.a1.a1	sp|Q8CJ19|MICA3_MOUSE Protein-methionine sulfoxide oxidase MICAL3 OS=Mus musculus GN=Mical3 PE=1 SV=2	1	2	2	2	0	1	2
Q8CJ40	Q8CJ40	sp|Q8CJ40	c270	c270.a4	c270.a4.a1	sp|Q8CJ40-2|CROCC_MOUSE Isoform 2 of Rootletin OS=Mus musculus GN=Crocc	0	1	0	0	0	0	0
Q8CJ61	Q8CJ61	sp|Q8CJ61	d2150	d2150.a1	d2150.a1.a1	sp|Q8CJ61|CKLF4_MOUSE CKLF-like MARVEL transmembrane domain-containing protein 4 OS=Mus musculus GN=Cmtm4 PE=1 SV=1	0	0	0	0	0	0	0
Q8CJH3	Q8CJH3	sp|Q8CJH3	d1587	d1587.a1	d1587.a1.a1	sp|Q8CJH3|PLXB1_MOUSE Plexin-B1 OS=Mus musculus GN=Plxnb1 PE=1 SV=2	1	1	0	2	2	3	1
Q8HW98	Q8HW98	sp|Q8HW98	d1601	d1601.a1	d1601.a1.a1	sp|Q8HW98|IGLO5_MOUSE IgLON family member 5 OS=Mus musculus GN=Iglon5 PE=2 SV=2	2	1	4	0	0	2	1
Q8JZK9	Q8JZK9	sp|Q8JZK9	d2378	d2378.a1	d2378.a1.a1	sp|Q8JZK9|HMCS1_MOUSE Hydroxymethylglutaryl-CoA synthase, cytoplasmic OS=Mus musculus GN=Hmgcs1 PE=1 SV=1	0	0	2	0	0	0	0
Q8JZN5	Q8JZN5	sp|Q8JZN5	c217	c217.a1	c217.a1.a1	sp|Q8JZN5|ACAD9_MOUSE Acyl-CoA dehydrogenase family member 9, mitochondrial OS=Mus musculus GN=Acad9 PE=1 SV=2	18	16	19	16	11	19	20
Q8JZN7	Q8JZN7	sp|Q8JZN7	c386	c386.a2	c386.a2.a1	sp|Q8JZN7|MIRO2_MOUSE Mitochondrial Rho GTPase 2 OS=Mus musculus GN=Rhot2 PE=1 SV=1	4	7	2	2	2	1	3
Q8JZP2	Q8JZP2	sp|Q8JZP2	b25	b25.a5	b25.a5.a1	sp|Q8JZP2|SYN3_MOUSE Synapsin-3 OS=Mus musculus GN=Syn3 PE=1 SV=2	2	1	1	3	1	1	3
Q8JZQ2	Q8JZQ2	sp|Q8JZQ2	b23	b23.a4	b23.a4.a1	sp|Q8JZQ2|AFG32_MOUSE AFG3-like protein 2 OS=Mus musculus GN=Afg3l2 PE=1 SV=1	7	9	17	9	3	9	11
Q8JZQ9	Q8JZQ9	sp|Q8JZQ9	d1282	d1282.a1	d1282.a1.a1	sp|Q8JZQ9|EIF3B_MOUSE Eukaryotic translation initiation factor 3 subunit B OS=Mus musculus GN=Eif3b PE=1 SV=1	2	5	6	1	1	1	1
Q8JZR6	Q8JZR6	sp|Q8JZR6	b83	b83.a3	b83.a3.a1	sp|Q8JZR6-2|S4A8_MOUSE Isoform 2 of Electroneutral sodium bicarbonate exchanger 1 OS=Mus musculus GN=Slc4a8	5	3	4	6	3	7	12
Q8JZS0	Q8JZS0	sp|Q8JZS0	c461	c461.a1	c461.a1.a1	sp|Q8JZS0|LIN7A_MOUSE Protein lin-7 homolog A OS=Mus musculus GN=Lin7a PE=1 SV=2	2	2	0	1	4	6	3
Q8JZS9	Q8JZS9	sp|Q8JZS9	d1552	d1552.a1	d1552.a1.a1	sp|Q8JZS9|RM48_MOUSE 39S ribosomal protein L48, mitochondrial OS=Mus musculus GN=Mrpl48 PE=1 SV=1	0	1	1	0	1	2	2
Q8JZU2	Q8JZU2	sp|Q8JZU2	c367	c367.a1	c367.a1.a1	sp|Q8JZU2|TXTP_MOUSE Tricarboxylate transport protein, mitochondrial OS=Mus musculus GN=Slc25a1 PE=1 SV=1	6	11	15	7	7	12	7
Q8JZW4	Q8JZW4	sp|Q8JZW4	c149	c149.a3	c149.a3.a1	sp|Q8JZW4|CPNE5_MOUSE Copine-5 OS=Mus musculus GN=Cpne5 PE=1 SV=1	7	5	7	5	4	6	5
Q8JZY2	Q8JZY2	sp|Q8JZY2	d2187	d2187.a1	d2187.a1.a1	sp|Q8JZY2|COMDA_MOUSE COMM domain-containing protein 10 OS=Mus musculus GN=Commd10 PE=1 SV=1	0	0	0	0	0	0	0
Q8JZZ7	Q8JZZ7	sp|Q8JZZ7	d1200	d1200.a2	d1200.a2.a1	sp|Q8JZZ7-2|AGRL2_MOUSE Isoform 2 of Adhesion G protein-coupled receptor L2 OS=Mus musculus GN=Adgrl2	0	0	0	0	0	0	0
Q8K009	Q8K009	sp|Q8K009	c612	c612.a2	c612.a2.a1	sp|Q8K009|AL1L2_MOUSE Mitochondrial 10-formyltetrahydrofolate dehydrogenase OS=Mus musculus GN=Aldh1l2 PE=1 SV=2	0	0	1	0	0	0	1
Q8K012	Q8K012	sp|Q8K012	d2329	d2329.a1	d2329.a1.a1	sp|Q8K012-2|FBP1L_MOUSE Isoform 2 of Formin-binding protein 1-like OS=Mus musculus GN=Fnbp1l	0	0	0	0	0	0	0
Q8K021	Q8K021	sp|Q8K021	c890	c890.a1	c890.a1.a1	sp|Q8K021|SCAM1_MOUSE Secretory carrier-associated membrane protein 1 OS=Mus musculus GN=Scamp1 PE=1 SV=1	1	1	2	5	1	2	2
Q8K0C4	Q8K0C4	sp|Q8K0C4	c865	c865.a1	c865.a1.a1	sp|Q8K0C4|CP51A_MOUSE Lanosterol 14-alpha demethylase OS=Mus musculus GN=Cyp51a1 PE=1 SV=1	2	6	3	6	5	6	4
Q8K0D0	Q8K0D0	sp|Q8K0D0	c105	c105.a8	c105.a8.a1	sp|Q8K0D0-2|CDK17_MOUSE Isoform 2 of Cyclin-dependent kinase 17 OS=Mus musculus GN=Cdk17	2	1	2	0	0	0	1
Q8K0D5	Q8K0D5	sp|Q8K0D5	d1898	d1898.a1	d1898.a1.a1	sp|Q8K0D5|EFGM_MOUSE Elongation factor G, mitochondrial OS=Mus musculus GN=Gfm1 PE=1 SV=1	0	1	2	1	0	1	2
Q8K0D7	Q8K0D7	sp|Q8K0D7	d1717	d1717.a1	d1717.a1.a1	sp|Q8K0D7|WRB_MOUSE Tail-anchored protein insertion receptor WRB OS=Mus musculus GN=Wrb PE=1 SV=1	0	1	0	1	1	1	2
Q8K0G5	Q8K0G5	sp|Q8K0G5	d2071	d2071.a1	d2071.a1.a1	sp|Q8K0G5|TSSC1_MOUSE Protein TSSC1 OS=Mus musculus GN=Tssc1 PE=1 SV=2	0	1	0	1	0	0	1
Q8K0S0	Q8K0S0	sp|Q8K0S0	c314	c314.a1	c314.a1.a1	sp|Q8K0S0|PHYIP_MOUSE Phytanoyl-CoA hydroxylase-interacting protein OS=Mus musculus GN=Phyhip PE=1 SV=1	6	7	7	5	5	8	7
Q8K0T0	Q8K0T0	sp|Q8K0T0	b32	b32.a1	b32.a1.a1	sp|Q8K0T0|RTN1_MOUSE Reticulon-1 OS=Mus musculus GN=Rtn1 PE=1 SV=1	37	42	49	46	45	55	31
Q8K0U4	Q8K0U4	sp|Q8K0U4	c167	c167.a1	c167.a1.a1	sp|Q8K0U4|HS12A_MOUSE Heat shock 70 kDa protein 12A OS=Mus musculus GN=Hspa12a PE=1 SV=1	24	29	22	22	14	15	16
Q8K0Z7	Q8K0Z7	sp|Q8K0Z7	c807	c807.a1	c807.a1.a1	sp|Q8K0Z7|TACO1_MOUSE Translational activator of cytochrome c oxidase 1 OS=Mus musculus GN=Taco1 PE=1 SV=1	4	5	1	4	5	4	5
Q8K183	Q8K183	sp|Q8K183	c928	c928.a1	c928.a1.a1	sp|Q8K183|PDXK_MOUSE Pyridoxal kinase OS=Mus musculus GN=Pdxk PE=1 SV=1	0	2	3	4	3	6	2
Q8K1A6	Q8K1A6	sp|Q8K1A6	d2377	d2377.a1	d2377.a1.a1	sp|Q8K1A6|C2D1A_MOUSE Coiled-coil and C2 domain-containing protein 1A OS=Mus musculus GN=Cc2d1a PE=1 SV=2	0	0	0	0	1	0	0
Q8K1E0	Q8K1E0	sp|Q8K1E0	d2186	d2186.a1	d2186.a1.a1	sp|Q8K1E0-2|STX5_MOUSE Isoform 2 of Syntaxin-5 OS=Mus musculus GN=Stx5	0	0	1	1	1	2	0
Q8K1M6	Q8K1M6	sp|Q8K1M6	c230	c230.a1	c230.a1.a1	sp|Q8K1M6|DNM1L_MOUSE Dynamin-1-like protein OS=Mus musculus GN=Dnm1l PE=1 SV=2	12	14	18	9	7	11	12
Q8K1N1	Q8K1N1	sp|Q8K1N1	d1097	d1097.a1	d1097.a1.a1	sp|Q8K1N1|PLPL8_MOUSE Calcium-independent phospholipase A2-gamma OS=Mus musculus GN=Pnpla8 PE=1 SV=1	4	4	3	5	3	3	2
Q8K1R3	Q8K1R3	sp|Q8K1R3	d2293	d2293.a1	d2293.a1.a1	sp|Q8K1R3-2|PNPT1_MOUSE Isoform 2 of Polyribonucleotide nucleotidyltransferase 1, mitochondrial OS=Mus musculus GN=Pnpt1	0	1	1	0	0	0	0
Q8K1Z0	Q8K1Z0	sp|Q8K1Z0	d1208	d1208.a1	d1208.a1.a1	sp|Q8K1Z0|COQ9_MOUSE Ubiquinone biosynthesis protein COQ9, mitochondrial OS=Mus musculus GN=Coq9 PE=1 SV=1	2	1	2	2	0	3	2
Q8K212	Q8K212	sp|Q8K212	c601	c601.a1	c601.a1.a1	sp|Q8K212|PACS1_MOUSE Phosphofurin acidic cluster sorting protein 1 OS=Mus musculus GN=Pacs1 PE=1 SV=2	2	2	2	2	1	2	3
Q8K215	Q8K215	sp|Q8K215	d1360	d1360.a1	d1360.a1.a1	sp|Q8K215|LYRM4_MOUSE LYR motif-containing protein 4 OS=Mus musculus GN=Lyrm4 PE=1 SV=1	1	1	1	0	1	1	2
Q8K221	Q8K221	sp|Q8K221	c950	c950.a1	c950.a1.a1	sp|Q8K221|ARFP2_MOUSE Arfaptin-2 OS=Mus musculus GN=Arfip2 PE=1 SV=2	4	3	3	5	3	3	3
Q8K273	Q8K273	sp|Q8K273	d2153	d2153.a1	d2153.a1.a1	sp|Q8K273|MMGT1_MOUSE Membrane magnesium transporter 1 OS=Mus musculus GN=Mmgt1 PE=1 SV=1	1	0	1	0	0	0	0
Q8K2B3	Q8K2B3	sp|Q8K2B3	b84	b84.a1	b84.a1.a1	sp|Q8K2B3|SDHA_MOUSE Succinate dehydrogenase [ubiquinone] flavoprotein subunit, mitochondrial OS=Mus musculus GN=Sdha PE=1 SV=1	36	34	51	34	24	35	43
Q8K2C9	Q8K2C9	sp|Q8K2C9	d1051	d1051.a1	d1051.a1.a1	sp|Q8K2C9|HACD3_MOUSE Very-long-chain (3R)-3-hydroxyacyl-CoA dehydratase 3 OS=Mus musculus GN=Hacd3 PE=1 SV=2	2	3	5	4	3	6	3
Q8K2K6	Q8K2K6	sp|Q8K2K6	d2081	d2081.a1	d2081.a1.a1	sp|Q8K2K6-1|AGFG1_MOUSE Isoform 1 of Arf-GAP domain and FG repeat-containing protein 1 OS=Mus musculus GN=Agfg1	0	0	1	1	0	0	0
Q8K2M0	Q8K2M0	sp|Q8K2M0	d1616	d1616.a1	d1616.a1.a1	sp|Q8K2M0-2|RM38_MOUSE Isoform 2 of 39S ribosomal protein L38, mitochondrial OS=Mus musculus GN=Mrpl38	0	1	2	0	1	1	2
Q8K2Y7	Q8K2Y7	sp|Q8K2Y7	d1686	d1686.a1	d1686.a1.a1	sp|Q8K2Y7|RM47_MOUSE 39S ribosomal protein L47, mitochondrial OS=Mus musculus GN=Mrpl47 PE=1 SV=2	0	1	1	0	0	1	0
Q8K310	Q8K310	sp|Q8K310	d1110	d1110.a1	d1110.a1.a1	sp|Q8K310|MATR3_MOUSE Matrin-3 OS=Mus musculus GN=Matr3 PE=1 SV=1	2	2	3	3	0	0	0
Q8K341	Q8K341	sp|Q8K341	d2173	d2173.a1	d2173.a1.a1	sp|Q8K341-2|ATAT_MOUSE Isoform 2 of Alpha-tubulin N-acetyltransferase 1 OS=Mus musculus GN=Atat1	0	0	0	0	0	0	0
Q8K354	Q8K354	sp|Q8K354	c430	c430.a2	c430.a2.a1	sp|Q8K354|CBR3_MOUSE Carbonyl reductase [NADPH] 3 OS=Mus musculus GN=Cbr3 PE=1 SV=1	0	0	1	0	2	2	2
Q8K377	Q8K377	sp|Q8K377	d2109	d2109.a1	d2109.a1.a1	sp|Q8K377|LRRT1_MOUSE Leucine-rich repeat transmembrane neuronal protein 1 OS=Mus musculus GN=Lrrtm1 PE=2 SV=1	1	0	1	1	0	2	0
Q8K386	Q8K386	sp|Q8K386	a3	a3.b14	a3.b14.a1	sp|Q8K386|RAB15_MOUSE Ras-related protein Rab-15 OS=Mus musculus GN=Rab15 PE=1 SV=1	15	15	18	20	23	26	15
Q8K394	Q8K394	sp|Q8K394	d1876	d1876.a1	d1876.a1.a1	sp|Q8K394|PLCL2_MOUSE Inactive phospholipase C-like protein 2 OS=Mus musculus GN=Plcl2 PE=1 SV=2	0	0	0	0	0	0	0
Q8K3A0	Q8K3A0	sp|Q8K3A0	c206	c206.a4	c206.a4.a1	sp|Q8K3A0|HSC20_MOUSE Iron-sulfur cluster co-chaperone protein HscB, mitochondrial OS=Mus musculus GN=Hscb PE=1 SV=2	0	0	1	0	0	0	0
Q8K3C0	Q8K3C0	sp|Q8K3C0	d1599	d1599.a1	d1599.a1.a1	sp|Q8K3C0|RNK_MOUSE Ribonuclease kappa OS=Mus musculus GN=Rnasek PE=3 SV=1	0	0	3	0	2	2	3
Q8K3E5	Q8K3E5	sp|Q8K3E5	d1962	d1962.a1	d1962.a1.a1	sp|Q8K3E5-2|AHI1_MOUSE Isoform 2 of Jouberin OS=Mus musculus GN=Ahi1	0	1	1	1	0	0	3
Q8K3H0	Q8K3H0	sp|Q8K3H0	d1697	d1697.a1	d1697.a1.a1	sp|Q8K3H0|DP13A_MOUSE DCC-interacting protein 13-alpha OS=Mus musculus GN=Appl1 PE=1 SV=1	0	0	0	0	0	0	1
Q8K3J1	Q8K3J1	sp|Q8K3J1	c478	c478.a1	c478.a1.a1	sp|Q8K3J1|NDUS8_MOUSE NADH dehydrogenase [ubiquinone] iron-sulfur protein 8, mitochondrial OS=Mus musculus GN=Ndufs8 PE=1 SV=1	7	4	5	5	10	9	9
Q8K400	Q8K400	sp|Q8K400	c545	c545.a1	c545.a1.a1	sp|Q8K400|STXB5_MOUSE Syntaxin-binding protein 5 OS=Mus musculus GN=Stxbp5 PE=1 SV=3	3	7	5	6	3	1	7
Q8K406	Q8K406	sp|Q8K406	d1800	d1800.a1	d1800.a1.a1	sp|Q8K406|LGI3_MOUSE Leucine-rich repeat LGI family member 3 OS=Mus musculus GN=Lgi3 PE=1 SV=1	0	1	2	3	0	2	1
Q8K411	Q8K411	sp|Q8K411	d1268	d1268.a1	d1268.a1.a1	sp|Q8K411-2|PREP_MOUSE Isoform 2 of Presequence protease, mitochondrial OS=Mus musculus GN=Pitrm1	0	2	4	1	0	0	1
Q8K4F5	Q8K4F5	sp|Q8K4F5	d2093	d2093.a1	d2093.a1.a1	sp|Q8K4F5|ABHDB_MOUSE Alpha/beta hydrolase domain-containing protein 11 OS=Mus musculus GN=Abhd11 PE=1 SV=1	0	0	0	0	0	1	0
Q8K4G5	Q8K4G5	sp|Q8K4G5	d1612	d1612.a1	d1612.a1.a1	sp|Q8K4G5-2|ABLM1_MOUSE Isoform 2 of Actin-binding LIM protein 1 OS=Mus musculus GN=Ablim1	2	2	1	1	1	0	0
Q8K4M5	Q8K4M5	sp|Q8K4M5	d2340	d2340.a1	d2340.a1.a1	sp|Q8K4M5|COMD1_MOUSE COMM domain-containing protein 1 OS=Mus musculus GN=Commd1 PE=1 SV=2	0	0	0	0	0	0	0
Q8K4P8	Q8K4P8	sp|Q8K4P8	d2221	d2221.a1	d2221.a1.a1	sp|Q8K4P8-2|HECW1_MOUSE Isoform 2 of E3 ubiquitin-protein ligase HECW1 OS=Mus musculus GN=Hecw1	0	2	1	0	0	0	0
Q8K4Q0	Q8K4Q0	sp|Q8K4Q0	d1636	d1636.a1	d1636.a1.a1	sp|Q8K4Q0|RPTOR_MOUSE Regulatory-associated protein of mTOR OS=Mus musculus GN=Rptor PE=1 SV=1	1	2	1	2	1	1	2
Q8K4Z0	Q8K4Z0	sp|Q8K4Z0	d2113	d2113.a1	d2113.a1.a1	sp|Q8K4Z0-2|LGI2_MOUSE Isoform 2 of Leucine-rich repeat LGI family member 2 OS=Mus musculus GN=Lgi2	2	0	1	2	0	1	0
Q8K4Z3	Q8K4Z3	sp|Q8K4Z3	d1046	d1046.a1	d1046.a1.a1	sp|Q8K4Z3|NNRE_MOUSE NAD(P)H-hydrate epimerase OS=Mus musculus GN=Apoa1bp PE=1 SV=1	2	2	3	1	2	3	2
Q8K4Z5	Q8K4Z5	sp|Q8K4Z5	d2367	d2367.a1	d2367.a1.a1	sp|Q8K4Z5|SF3A1_MOUSE Splicing factor 3A subunit 1 OS=Mus musculus GN=Sf3a1 PE=1 SV=1	0	0	0	0	0	0	0
Q8QZS1	Q8QZS1	sp|Q8QZS1	b19	b19.a9	b19.a9.a1	sp|Q8QZS1|HIBCH_MOUSE 3-hydroxyisobutyryl-CoA hydrolase, mitochondrial OS=Mus musculus GN=Hibch PE=1 SV=1	4	5	3	5	3	4	5
Q8QZT1	Q8QZT1	sp|Q8QZT1	c125	c125.a1	c125.a1.a1	sp|Q8QZT1|THIL_MOUSE Acetyl-CoA acetyltransferase, mitochondrial OS=Mus musculus GN=Acat1 PE=1 SV=1	22	26	26	19	17	23	18
Q8QZY1	Q8QZY1	sp|Q8QZY1	c781	c781.a1	c781.a1.a1	sp|Q8QZY1|EIF3L_MOUSE Eukaryotic translation initiation factor 3 subunit L OS=Mus musculus GN=Eif3l PE=1 SV=1	8	4	5	4	3	5	8
Q8R001	Q8R001	sp|Q8R001	c160	c160.a3	c160.a3.a1	sp|Q8R001|MARE2_MOUSE Microtubule-associated protein RP/EB family member 2 OS=Mus musculus GN=Mapre2 PE=1 SV=1	3	3	2	5	4	6	3
Q8R016	Q8R016	sp|Q8R016	d1065	d1065.a1	d1065.a1.a1	sp|Q8R016|BLMH_MOUSE Bleomycin hydrolase OS=Mus musculus GN=Blmh PE=1 SV=1	4	3	4	4	1	3	7
Q8R035	Q8R035	sp|Q8R035	d1677	d1677.a1	d1677.a1.a1	sp|Q8R035|ICT1_MOUSE Peptidyl-tRNA hydrolase ICT1, mitochondrial OS=Mus musculus GN=Ict1 PE=1 SV=1	1	0	0	1	2	1	1
Q8R066	Q8R066	sp|Q8R066	d1888	d1888.a1	d1888.a1.a1	sp|Q8R066|C1QT4_MOUSE Complement C1q tumor necrosis factor-related protein 4 OS=Mus musculus GN=C1qtnf4 PE=1 SV=1	1	2	0	0	0	1	1
Q8R071	Q8R071	sp|Q8R071	d1069	d1069.a1	d1069.a1.a1	sp|Q8R071|IP3KA_MOUSE Inositol-trisphosphate 3-kinase A OS=Mus musculus GN=Itpka PE=1 SV=1	5	4	4	5	2	0	3
Q8R081	Q8R081	sp|Q8R081	c915	c915.a1	c915.a1.a1	sp|Q8R081|HNRPL_MOUSE Heterogeneous nuclear ribonucleoprotein L OS=Mus musculus GN=Hnrnpl PE=1 SV=2	4	4	4	2	1	3	2
Q8R0A5	Q8R0A5	sp|Q8R0A5	d2327	d2327.a1	d2327.a1.a1	sp|Q8R0A5|TCAL3_MOUSE Transcription elongation factor A protein-like 3 OS=Mus musculus GN=Tceal3 PE=1 SV=2	0	0	0	0	0	0	0
Q8R0A7	Q8R0A7	sp|Q8R0A7	d1458	d1458.a1	d1458.a1.a1	sp|Q8R0A7|K0513_MOUSE Uncharacterized protein KIAA0513 OS=Mus musculus GN=Kiaa0513 PE=1 SV=1	1	1	3	3	0	2	1
Q8R0F8	Q8R0F8	sp|Q8R0F8	d1201	d1201.a1	d1201.a1.a1	sp|Q8R0F8|FAHD1_MOUSE Acylpyruvase FAHD1, mitochondrial OS=Mus musculus GN=Fahd1 PE=1 SV=2	2	1	2	1	2	4	2
Q8R0S2	Q8R0S2	sp|Q8R0S2	c228	c228.a1	c228.a1.a1	sp|Q8R0S2-2|IQEC1_MOUSE Isoform 2 of IQ motif and SEC7 domain-containing protein 1 OS=Mus musculus GN=Iqsec1	4	11	11	8	7	8	8
Q8R0S4	Q8R0S4	sp|Q8R0S4	c801	c801.a1	c801.a1.a1	sp|Q8R0S4-1|CACB4_MOUSE Isoform 1 of Voltage-dependent L-type calcium channel subunit beta-4 OS=Mus musculus GN=Cacnb4	3	4	3	4	1	4	4
Q8R0Y6	Q8R0Y6	sp|Q8R0Y6	c612	c612.a1	c612.a1.a1	sp|Q8R0Y6|AL1L1_MOUSE Cytosolic 10-formyltetrahydrofolate dehydrogenase OS=Mus musculus GN=Aldh1l1 PE=1 SV=1	0	5	7	6	0	0	6
Q8R0Y8	Q8R0Y8	sp|Q8R0Y8	d2112	d2112.a1	d2112.a1.a1	sp|Q8R0Y8|S2542_MOUSE Mitochondrial coenzyme A transporter SLC25A42 OS=Mus musculus GN=Slc25a42 PE=1 SV=1	0	1	0	1	0	1	0
Q8R104	Q8R104	sp|Q8R104	d2195	d2195.a1	d2195.a1.a1	sp|Q8R104-2|SIR3_MOUSE Isoform S of NAD-dependent protein deacetylase sirtuin-3 OS=Mus musculus GN=Sirt3	0	1	1	0	0	0	0
Q8R123	Q8R123	sp|Q8R123	d1979	d1979.a1	d1979.a1.a1	sp|Q8R123-2|FAD1_MOUSE Isoform 2 of FAD synthase OS=Mus musculus GN=Flad1	1	0	1	1	0	2	2
Q8R127	Q8R127	sp|Q8R127	c586	c586.a1	c586.a1.a1	sp|Q8R127|SCPDL_MOUSE Saccharopine dehydrogenase-like oxidoreductase OS=Mus musculus GN=Sccpdh PE=1 SV=1	7	7	10	5	3	8	3
Q8R164	Q8R164	sp|Q8R164	c723	c723.a1	c723.a1.a1	sp|Q8R164|BPHL_MOUSE Valacyclovir hydrolase OS=Mus musculus GN=Bphl PE=1 SV=1	6	3	3	3	3	8	5
Q8R180	Q8R180	sp|Q8R180	d1891	d1891.a1	d1891.a1.a1	sp|Q8R180|ERO1A_MOUSE ERO1-like protein alpha OS=Mus musculus GN=Ero1l PE=1 SV=2	0	0	2	1	1	1	4
Q8R191	Q8R191	sp|Q8R191	c263	c263.a1	c263.a1.a1	sp|Q8R191|SNG3_MOUSE Synaptogyrin-3 OS=Mus musculus GN=Syngr3 PE=1 SV=1	9	11	18	11	11	20	15
Q8R1A4	Q8R1A4	sp|Q8R1A4	d2322	d2322.a1	d2322.a1.a1	sp|Q8R1A4-2|DOCK7_MOUSE Isoform 2 of Dedicator of cytokinesis protein 7 OS=Mus musculus GN=Dock7	0	0	1	2	0	0	1
Q8R1B4	Q8R1B4	sp|Q8R1B4	d1573	d1573.a1	d1573.a1.a1	sp|Q8R1B4|EIF3C_MOUSE Eukaryotic translation initiation factor 3 subunit C OS=Mus musculus GN=Eif3c PE=1 SV=1	2	0	2	0	0	0	0
Q8R1F6	Q8R1F6	sp|Q8R1F6	d2044	d2044.a1	d2044.a1.a1	sp|Q8R1F6-2|HID1_MOUSE Isoform 2 of Protein HID1 OS=Mus musculus GN=Hid1	2	1	3	0	0	1	0
Q8R1I1	Q8R1I1	sp|Q8R1I1	c819	c819.a1	c819.a1.a1	sp|Q8R1I1|QCR9_MOUSE Cytochrome b-c1 complex subunit 9 OS=Mus musculus GN=Uqcr10 PE=1 SV=1	1	3	2	3	6	5	4
Q8R1Q8	Q8R1Q8	sp|Q8R1Q8	c506	c506.a1	c506.a1.a1	sp|Q8R1Q8|DC1L1_MOUSE Cytoplasmic dynein 1 light intermediate chain 1 OS=Mus musculus GN=Dync1li1 PE=1 SV=1	2	2	1	5	4	7	5
Q8R1V4	Q8R1V4	sp|Q8R1V4	c497	c497.a2	c497.a2.a1	sp|Q8R1V4|TMED4_MOUSE Transmembrane emp24 domain-containing protein 4 OS=Mus musculus GN=Tmed4 PE=1 SV=1	2	1	1	1	2	4	1
Q8R1Y2	Q8R1Y2	sp|Q8R1Y2	d2281	d2281.a1	d2281.a1.a1	sp|Q8R1Y2|CP045_MOUSE Uncharacterized protein C16orf45 homolog OS=Mus musculus PE=1 SV=1	0	0	0	0	0	0	0
Q8R2R9	Q8R2R9	sp|Q8R2R9	c670	c670.a1	c670.a1.a1	sp|Q8R2R9|AP3M2_MOUSE AP-3 complex subunit mu-2 OS=Mus musculus GN=Ap3m2 PE=1 SV=1	5	3	3	6	2	5	4
Q8R2Y0	Q8R2Y0	sp|Q8R2Y0	c782	c782.a1	c782.a1.a1	sp|Q8R2Y0-2|ABHD6_MOUSE Isoform 2 of Monoacylglycerol lipase ABHD6 OS=Mus musculus GN=Abhd6	4	4	6	3	2	5	3
Q8R2Y8	Q8R2Y8	sp|Q8R2Y8	d1280	d1280.a1	d1280.a1.a1	sp|Q8R2Y8|PTH2_MOUSE Peptidyl-tRNA hydrolase 2, mitochondrial OS=Mus musculus GN=Ptrh2 PE=1 SV=1	0	2	0	2	4	1	3
Q8R307	Q8R307	sp|Q8R307	d1586	d1586.a1	d1586.a1.a1	sp|Q8R307|VPS18_MOUSE Vacuolar protein sorting-associated protein 18 homolog OS=Mus musculus GN=Vps18 PE=1 SV=2	3	2	4	2	1	0	1
Q8R317	Q8R317	sp|Q8R317	b97	b97.a4	b97.a4.a1	sp|Q8R317-2|UBQL1_MOUSE Isoform 2 of Ubiquilin-1 OS=Mus musculus GN=Ubqln1	0	0	0	0	0	0	0
Q8R326	Q8R326	sp|Q8R326	d1482	d1482.a1	d1482.a1.a1	sp|Q8R326-2|PSPC1_MOUSE Isoform 2 of Paraspeckle component 1 OS=Mus musculus GN=Pspc1	3	2	1	3	0	1	1
Q8R366	Q8R366	sp|Q8R366	c542	c542.a1	c542.a1.a1	sp|Q8R366|IGSF8_MOUSE Immunoglobulin superfamily member 8 OS=Mus musculus GN=Igsf8 PE=1 SV=2	5	9	7	3	1	4	7
Q8R395	Q8R395	sp|Q8R395	d2353	d2353.a1	d2353.a1.a1	sp|Q8R395|COMD5_MOUSE COMM domain-containing protein 5 OS=Mus musculus GN=Commd5 PE=1 SV=1	0	0	0	0	0	1	0
Q8R3F5	Q8R3F5	sp|Q8R3F5	d2141	d2141.a1	d2141.a1.a1	sp|Q8R3F5|FABD_MOUSE Malonyl-CoA-acyl carrier protein transacylase, mitochondrial OS=Mus musculus GN=Mcat PE=1 SV=3	0	0	0	0	0	1	0
Q8R3H7	Q8R3H7	sp|Q8R3H7	d2365	d2365.a1	d2365.a1.a1	sp|Q8R3H7|HS2ST_MOUSE Heparan sulfate 2-O-sulfotransferase 1 OS=Mus musculus GN=Hs2st1 PE=1 SV=2	0	0	2	0	0	0	1
Q8R3R8	Q8R3R8	sp|Q8R3R8	c755	c755.a2	c755.a2.a1	sp|Q8R3R8|GBRL1_MOUSE Gamma-aminobutyric acid receptor-associated protein-like 1 OS=Mus musculus GN=Gabarapl1 PE=1 SV=2	0	0	0	1	1	0	0
Q8R3S6	Q8R3S6	sp|Q8R3S6	d2184	d2184.a1	d2184.a1.a1	sp|Q8R3S6|EXOC1_MOUSE Exocyst complex component 1 OS=Mus musculus GN=Exoc1 PE=1 SV=4	0	0	0	0	0	0	0
Q8R3T5	Q8R3T5	sp|Q8R3T5	d2086	d2086.a1	d2086.a1.a1	sp|Q8R3T5|STXB6_MOUSE Syntaxin-binding protein 6 OS=Mus musculus GN=Stxbp6 PE=1 SV=1	0	0	0	0	0	0	1
Q8R3V5	Q8R3V5	sp|Q8R3V5	c694	c694.a1	c694.a1.a1	sp|Q8R3V5-1|SHLB2_MOUSE Isoform 1 of Endophilin-B2 OS=Mus musculus GN=Sh3glb2	4	4	4	3	2	3	4
Q8R3Z5	Q8R3Z5	sp|Q8R3Z5	c801	c801.a2	c801.a2.a1	sp|Q8R3Z5-4|CACB1_MOUSE Isoform 4 of Voltage-dependent L-type calcium channel subunit beta-1 OS=Mus musculus GN=Cacnb1	3	4	3	3	1	4	4
Q8R404	Q8R404	sp|Q8R404	c815	c815.a1	c815.a1.a1	sp|Q8R404|MIC13_MOUSE MICOS complex subunit MIC13 OS=Mus musculus GN=Mic13 PE=1 SV=1	4	6	4	2	5	3	5
Q8R429	Q8R429	sp|Q8R429	a1	a1.a7	a1.a7.a1	sp|Q8R429|AT2A1_MOUSE Sarcoplasmic/endoplasmic reticulum calcium ATPase 1 OS=Mus musculus GN=Atp2a1 PE=1 SV=1	21	26	36	29	16	25	25
Q8R464	Q8R464	sp|Q8R464	c753	c753.a1	c753.a1.a1	sp|Q8R464|CADM4_MOUSE Cell adhesion molecule 4 OS=Mus musculus GN=Cadm4 PE=1 SV=1	7	4	6	10	1	3	1
Q8R4E6	Q8R4E6	sp|Q8R4E6	c158	c158.a3	c158.a3.a1	sp|Q8R4E6-2|PURG_MOUSE Isoform 2 of Purine-rich element-binding protein gamma OS=Mus musculus GN=Purg	2	2	4	4	3	2	1
Q8R4F1	Q8R4F1	sp|Q8R4F1	d2318	d2318.a1	d2318.a1.a1	sp|Q8R4F1-2|NTNG2_MOUSE Isoform 2A of Netrin-G2 OS=Mus musculus GN=Ntng2	2	0	0	0	0	1	1
Q8R4G0	Q8R4G0	sp|Q8R4G0	d2216	d2216.a1	d2216.a1.a1	sp|Q8R4G0-10|NTNG1_MOUSE Isoform 1J of Netrin-G1 OS=Mus musculus GN=Ntng1	1	1	0	0	0	0	3
Q8R4H2	Q8R4H2	sp|Q8R4H2	d2035	d2035.a1	d2035.a1.a1	sp|Q8R4H2|ARHGC_MOUSE Rho guanine nucleotide exchange factor 12 OS=Mus musculus GN=Arhgef12 PE=1 SV=2	1	1	0	0	0	0	0
Q8R4N0	Q8R4N0	sp|Q8R4N0	c907	c907.a1	c907.a1.a1	sp|Q8R4N0|CLYBL_MOUSE Citrate lyase subunit beta-like protein, mitochondrial OS=Mus musculus GN=Clybl PE=1 SV=2	3	4	2	3	0	5	2
Q8R4V2	Q8R4V2	sp|Q8R4V2	d2339	d2339.a1	d2339.a1.a1	sp|Q8R4V2|DUS15_MOUSE Dual specificity protein phosphatase 15 OS=Mus musculus GN=Dusp15 PE=2 SV=3	0	0	0	0	0	2	0
Q8R527	Q8R527	sp|Q8R527	c114	c114.a6	c114.a6.a1	sp|Q8R527|RHOQ_MOUSE Rho-related GTP-binding protein RhoQ OS=Mus musculus GN=Rhoq PE=1 SV=2	3	2	3	0	5	2	4
Q8R550	Q8R550	sp|Q8R550	d1952	d1952.a1	d1952.a1.a1	sp|Q8R550|SH3K1_MOUSE SH3 domain-containing kinase-binding protein 1 OS=Mus musculus GN=Sh3kbp1 PE=1 SV=1	0	0	0	0	0	0	0
Q8R555	Q8R555	sp|Q8R555	d1685	d1685.a1	d1685.a1.a1	sp|Q8R555|CRAC1_MOUSE Cartilage acidic protein 1 OS=Mus musculus GN=Crtac1 PE=2 SV=1	1	3	0	0	0	0	1
Q8R570	Q8R570	sp|Q8R570	c618	c618.a1	c618.a1.a1	sp|Q8R570|SNP47_MOUSE Synaptosomal-associated protein 47 OS=Mus musculus GN=Snap47 PE=1 SV=1	6	6	4	6	4	5	2
Q8R574	Q8R574	sp|Q8R574	c810	c810.a1	c810.a1.a1	sp|Q8R574|KPRB_MOUSE Phosphoribosyl pyrophosphate synthase-associated protein 2 OS=Mus musculus GN=Prpsap2 PE=1 SV=1	2	2	5	2	1	2	3
Q8R5C5	Q8R5C5	sp|Q8R5C5	a7	a7.a9	a7.a9.a1	sp|Q8R5C5|ACTY_MOUSE Beta-centractin OS=Mus musculus GN=Actr1b PE=1 SV=1	13	15	20	13	14	18	10
Q8R5H6	Q8R5H6	sp|Q8R5H6	c708	c708.a1	c708.a1.a1	sp|Q8R5H6|WASF1_MOUSE Wiskott-Aldrich syndrome protein family member 1 OS=Mus musculus GN=Wasf1 PE=1 SV=2	4	10	5	4	2	5	2
Q8R5J9	Q8R5J9	sp|Q8R5J9	d1846	d1846.a1	d1846.a1.a1	sp|Q8R5J9|PRAF3_MOUSE PRA1 family protein 3 OS=Mus musculus GN=Arl6ip5 PE=1 SV=2	1	1	0	1	0	1	2
Q8R5M8	Q8R5M8	sp|Q8R5M8	d1175	d1175.a1	d1175.a1.a1	sp|Q8R5M8-4|CADM1_MOUSE Isoform 4 of Cell adhesion molecule 1 OS=Mus musculus GN=Cadm1	0	2	1	0	1	1	1
Q8VBT0	Q8VBT0	sp|Q8VBT0	d1356	d1356.a1	d1356.a1.a1	sp|Q8VBT0|TMX1_MOUSE Thioredoxin-related transmembrane protein 1 OS=Mus musculus GN=Tmx1 PE=1 SV=1	2	1	1	2	2	3	3
Q8VBV7	Q8VBV7	sp|Q8VBV7	d1711	d1711.a1	d1711.a1.a1	sp|Q8VBV7|CSN8_MOUSE COP9 signalosome complex subunit 8 OS=Mus musculus GN=Cops8 PE=1 SV=1	0	0	0	0	0	0	0
Q8VBZ3	Q8VBZ3	sp|Q8VBZ3	d1507	d1507.a1	d1507.a1.a1	sp|Q8VBZ3|CLPT1_MOUSE Cleft lip and palate transmembrane protein 1 homolog OS=Mus musculus GN=Clptm1 PE=1 SV=1	1	2	1	1	0	1	2
Q8VCD6	Q8VCD6	sp|Q8VCD6	d1457	d1457.a1	d1457.a1.a1	sp|Q8VCD6|REEP2_MOUSE Receptor expression-enhancing protein 2 OS=Mus musculus GN=Reep2 PE=1 SV=2	1	2	1	1	0	1	2
Q8VCE6	Q8VCE6	sp|Q8VCE6	d1857	d1857.a1	d1857.a1.a1	sp|Q8VCE6|NT5M_MOUSE 5'(3')-deoxyribonucleotidase, mitochondrial OS=Mus musculus GN=Nt5m PE=1 SV=1	1	3	0	1	2	0	0
Q8VCL2	Q8VCL2	sp|Q8VCL2	d2346	d2346.a1	d2346.a1.a1	sp|Q8VCL2|SCO2_MOUSE Protein SCO2 homolog, mitochondrial OS=Mus musculus GN=Sco2 PE=1 SV=1	0	0	0	0	0	0	0
Q8VCM8	Q8VCM8	sp|Q8VCM8	d1189	d1189.a1	d1189.a1.a1	sp|Q8VCM8|NCLN_MOUSE Nicalin OS=Mus musculus GN=Ncln PE=1 SV=2	3	2	2	2	2	3	4
Q8VCR3	Q8VCR3	sp|Q8VCR3	d2375	d2375.a1	d2375.a1.a1	sp|Q8VCR3|TM242_MOUSE Transmembrane protein 242 OS=Mus musculus GN=Tmem242 PE=2 SV=1	0	0	0	0	0	0	0
Q8VCW8	Q8VCW8	sp|Q8VCW8	d1307	d1307.a1	d1307.a1.a1	sp|Q8VCW8|ACSF2_MOUSE Acyl-CoA synthetase family member 2, mitochondrial OS=Mus musculus GN=Acsf2 PE=1 SV=1	3	1	3	2	2	2	1
Q8VCX5	Q8VCX5	sp|Q8VCX5	d1881	d1881.a1	d1881.a1.a1	sp|Q8VCX5-2|MICU1_MOUSE Isoform 2 of Calcium uptake protein 1, mitochondrial OS=Mus musculus GN=Micu1	1	1	0	0	0	0	0
Q8VD33	Q8VD33	sp|Q8VD33	d2240	d2240.a1	d2240.a1.a1	sp|Q8VD33|SGTB_MOUSE Small glutamine-rich tetratricopeptide repeat-containing protein beta OS=Mus musculus GN=Sgtb PE=1 SV=1	0	0	0	0	0	0	0
Q8VD37	Q8VD37	sp|Q8VD37	c972	c972.a1	c972.a1.a1	sp|Q8VD37-6|SGIP1_MOUSE Isoform 6 of SH3-containing GRB2-like protein 3-interacting protein 1 OS=Mus musculus GN=Sgip1	0	0	0	0	0	0	0
Q8VD65	Q8VD65	sp|Q8VD65	d1954	d1954.a1	d1954.a1.a1	sp|Q8VD65|PI3R4_MOUSE Phosphoinositide 3-kinase regulatory subunit 4 OS=Mus musculus GN=Pik3r4 PE=1 SV=3	0	1	1	0	0	1	2
Q8VD75	Q8VD75	sp|Q8VD75	d1190	d1190.a2	d1190.a2.a1	sp|Q8VD75|HIP1_MOUSE Huntingtin-interacting protein 1 OS=Mus musculus GN=Hip1 PE=1 SV=2	0	0	0	0	0	0	0
Q8VDC0	Q8VDC0	sp|Q8VDC0	d2068	d2068.a1	d2068.a1.a1	sp|Q8VDC0|SYLM_MOUSE Probable leucine--tRNA ligase, mitochondrial OS=Mus musculus GN=Lars2 PE=1 SV=1	0	0	0	1	0	0	1
Q8VDD5	Q8VDD5	sp|Q8VDD5	b65	b65.a2	b65.a2.a1	sp|Q8VDD5|MYH9_MOUSE Myosin-9 OS=Mus musculus GN=Myh9 PE=1 SV=4	10	5	12	12	5	7	8
Q8VDJ3	Q8VDJ3	sp|Q8VDJ3	d1222	d1222.a1	d1222.a1.a1	sp|Q8VDJ3|VIGLN_MOUSE Vigilin OS=Mus musculus GN=Hdlbp PE=1 SV=1	0	0	1	0	0	0	0
Q8VDK1	Q8VDK1	sp|Q8VDK1	d2291	d2291.a1	d2291.a1.a1	sp|Q8VDK1-2|NIT1_MOUSE Isoform 2 of Nitrilase homolog 1 OS=Mus musculus GN=Nit1	0	0	2	1	0	1	0
Q8VDM4	Q8VDM4	sp|Q8VDM4	c958	c958.a1	c958.a1.a1	sp|Q8VDM4|PSMD2_MOUSE 26S proteasome non-ATPase regulatory subunit 2 OS=Mus musculus GN=Psmd2 PE=1 SV=1	2	6	1	3	0	2	1
Q8VDN2	Q8VDN2	sp|Q8VDN2	a1	a1.a3	a1.a3.a1	sp|Q8VDN2|AT1A1_MOUSE Sodium/potassium-transporting ATPase subunit alpha-1 OS=Mus musculus GN=Atp1a1 PE=1 SV=1	289	355	334	324	270	291	275
Q8VDN4	Q8VDN4	sp|Q8VDN4	d2366	d2366.a1	d2366.a1.a1	sp|Q8VDN4|CCD92_MOUSE Coiled-coil domain-containing protein 92 OS=Mus musculus GN=Ccdc92 PE=1 SV=1	0	0	0	0	0	0	0
Q8VDP6	Q8VDP6	sp|Q8VDP6	c611	c611.a1	c611.a1.a1	sp|Q8VDP6|CDIPT_MOUSE CDP-diacylglycerol--inositol 3-phosphatidyltransferase OS=Mus musculus GN=Cdipt PE=1 SV=1	4	7	9	7	4	7	7
Q8VDQ8	Q8VDQ8	sp|Q8VDQ8	c188	c188.a1	c188.a1.a1	sp|Q8VDQ8-2|SIR2_MOUSE Isoform 2 of NAD-dependent protein deacetylase sirtuin-2 OS=Mus musculus GN=Sirt2	16	14	19	29	17	25	11
Q8VDT9	Q8VDT9	sp|Q8VDT9	d1837	d1837.a1	d1837.a1.a1	sp|Q8VDT9|RM50_MOUSE 39S ribosomal protein L50, mitochondrial OS=Mus musculus GN=Mrpl50 PE=1 SV=2	0	0	2	1	0	2	1
[truncated: 992 more rows]
